# Supplementary material for: Identification of Cooperative Gene Regulation Among Transcription Factors, LncRNAs, and MicroRNAs in Diabetic Nephropathy Progression
Source: Front Genet. 2020 Sep 1;11:1008. doi: 10.3389/fgene.2020.01008 (PMC7490338; doi:10.3389/fgene.2020.01008)
Supplement: Supplementary file 3 [file Table_3.XLSX]

## Sheet: EDN
	log2 Fold change (EDN/Control)		Interaction with lncRNAs										Binding target of transcription factors
mRNA	GSE111154	GSE142025	MALAT1	MIAT	PVT1	TUG1	CASC2	GAS5	H19	MEG3	NEAT1	HOTAIR	PPARG	HNF1B	NFE2L2	RELA	NFKB1	AP1
ABCA12		-0.67
ABCA5		-0.61	MALAT1								NEAT1
ABCB1	0.61				PVT1				H19	MEG3		HOTAIR		HNF1B
ABCC3		0.59									NEAT1
ABCG5		0.78
ABHD1		0.66	MALAT1
ABHD14A		0.83
ABO	-1.19
ABRA		1.52
ACAD11	-0.67
ACO2	-0.63												PPARG			RELA
ACTA1		2.61
ACTG1P4		0.65
ACTN3		0.92														RELA	NFKB1
ACTR6		-0.7
ACTRT3		0.67
ACY3		0.6
ADAMDEC1		-1.51
ADAMTS1		-0.72	MALAT1
ADAMTS19		-0.75											PPARG
ADAMTS4		-3.34													NFE2L2	RELA
ADAMTS5	0.63											HOTAIR	PPARG		NFE2L2		NFKB1
ADAMTS7	-0.76														NFE2L2
ADCYAP1R1		2.02
ADGRE3		-1.28
ADGRL4		-0.78
ADH1A	0.82
ADH1B	2.6	0.76
ADH1C	1.55
ADH6	-0.65
ADIPOQ		3.5
ADIRF		0.92
ADORA3		0.82
ADPRHL1		0.59
ADRA2C		0.62													NFE2L2		NFKB1
AEBP1	0.99
AFF2	0.59													HNF1B
AGMAT	-1.08
AGTR1	0.63													HNF1B
AGXT		1.55
AJUBA	-1.47										NEAT1
AK6		-0.68
AKAP10	-0.68												PPARG		NFE2L2		NFKB1
AKR1B10		-2.37
ALK		0.61
ALPL	-1.17								H19						NFE2L2
ALX1		1.18
ALX4		0.64												HNF1B
ALYREF	-0.66
ANGPTL1	1.56
ANKRD20A1	-0.94																	AP1
ANKRD20A2	-0.92
ANKRD20A3	-0.83
ANKRD20A4	-0.87
ANKRD22		-0.72
ANKRD36B		-0.71
ANLN		-0.67
ANXA1	0.99
AP1S2		-0.6														RELA	NFKB1
APBB1IP		-0.81
APCDD1		0.86
APOBEC1	1.04
APOBR		-0.96
APOD	1.16
APOL3	0.65
APOLD1		-1.23											PPARG		NFE2L2
AQP5		-0.64
ARC		-1.15													NFE2L2
ARHGAP33		-0.73
ARID4A		-0.74										HOTAIR						AP1
ARL4C	0.74
ARNTL		-0.72
ARRB1		0.59									NEAT1
ASCL2		0.91
ASPM		-0.87
ASS1	-1.03
ATF3		-4.42
ATF6B		3.14	MALAT1										PPARG		NFE2L2
ATP2B3		0.82
ATP8B2	0.63														NFE2L2
ATP8B3		-0.6
ATPAF2	2.75												PPARG		NFE2L2
B3GALT5		0.89
BAHCC1	0.64										NEAT1		PPARG					AP1
BCL2A1		-1.18																AP1
BCL2L15	0.66													HNF1B
BCL3		-1.09									NEAT1		PPARG			RELA	NFKB1
BEST1		1.12
BHLHE40		-1.19											PPARG		NFE2L2	RELA		AP1
BIRC3		-1.21														RELA	NFKB1	AP1
BRD7P3		-0.69																AP1
BTBD8		-0.71															NFKB1	AP1
BTG2		-2.29													NFE2L2
C10orf120	0.88
C10orf62		0.87
C10orf82		0.83												HNF1B	NFE2L2
C11orf42		0.83
C11orf96		-1.64													NFE2L2
C12orf57		0.63	MALAT1								NEAT1
C14orf132		0.6
C16orf89		0.7
C17orf82		0.67
C1orf162	1.38
C1QB	0.94
C1QC	1.4
C22orf15		0.8
C2orf40		0.86
C5AR1		-0.99
C5orf67		0.94
C7	2.74														NFE2L2
C9orf131		0.61
C9orf163		0.6	MALAT1								NEAT1
C9orf47		-1.1
C9orf84		-0.59
CA14		0.68	MALAT1															AP1
CA4		0.59
CA8		-1.14													NFE2L2
CABP1		0.74													NFE2L2
CALB1		-0.99
CALD1	1.3																	AP1
CAMK1G		0.59
CARD18	1.55
CASC10		0.65
CATSPER2P1		0.59
CBARP		-1.04
CCDC112		-0.6
CCDC144A		-1.56
CCDC153		0.64
CCDC68		-0.79
CCDC82		-0.75												HNF1B
CCDC88B	-0.87														NFE2L2	RELA	NFKB1
CCL17		0.79													NFE2L2
CCL2		-1.04													NFE2L2	RELA	NFKB1
CCL20		-1.92														RELA	NFKB1
CCL3		-3.38															NFKB1	AP1
CCL4		-1.4											PPARG
CCL8		-1.6													NFE2L2
CCNF	-0.76										NEAT1
CCNL1		-0.63													NFE2L2
CD300E		-0.77
CD300LB		-1.24
CD55		-0.87
CD69		-1.89													NFE2L2
CD86		-0.77														RELA
CD96		-0.6
CDC20		0.73									NEAT1							AP1
CDH19		-0.92
CDKN1A		-0.87	MALAT1		PVT1			GAS5	H19			HOTAIR				RELA
CEACAM3		-1.85
CEBPA		0.74												HNF1B
CEBPB		-0.7									NEAT1		PPARG		NFE2L2
CEBPD		-0.78											PPARG
CECR2	-0.6
CENPF		-0.96
CENPX		0.65
CEP290		-0.59
CFAP100		0.71
CFAP47		-0.65
CFD		1.4									NEAT1
CFH	1.45
CFHR1		1.22
CFI		-0.78												HNF1B
CGREF1		0.95
CH25H		-2.15											PPARG		NFE2L2
CHGB		-0.73
CHI3L1		-0.85
CHODL		-0.66											PPARG	HNF1B	NFE2L2
CHRDL2	0.59
CHRNA10		0.76
CHRNB2		1.11
CHST6		0.72													NFE2L2
CIDEA		2.21
CIDEC		3.23
CIR1		-0.68
CISH		-0.92
CKM		1.42									NEAT1		PPARG
CLC		-0.88
CLDN19		0.64
CLDN4		-0.63									NEAT1							AP1
CLEC1A		-1
CLEC2B		-0.83																AP1
CLEC4E		-1.82
CLMP		0.99
CLNK		-0.65
CMBL	-0.59
CNNM1		1.43													NFE2L2			AP1
CNOT6LP1	-0.69
CNR1	0.6												PPARG		NFE2L2	RELA	NFKB1
CNTNAP5		-0.97
COL14A1	0.8
COL17A1		0.87
COL1A2	1.35															RELA	NFKB1
COL4A4	0.75
COL6A6		0.61
COL8A1	1.03
COPS2		-0.68											PPARG
COX14		0.6
CP	1.41
CPED1	0.95
CPNE6		1.28
CPVL	0.58
CR2		-1.85														RELA	NFKB1
CREB3L2	0.62
CRHBP		-0.63																AP1
CRIP3		0.66
CRLF1		0.59									NEAT1
CRY1	0.73
CSF3R		-0.96																AP1
CSNK2A3		0.74
CSRNP1		-1.25
CSRP1	0.7										NEAT1
CSRP3		0.76
CTGF	1.65	-0.66														RELA	NFKB1
CTLA4		-2.19
CTSL3P		1.39
CXCL1		-1.52
CXCL2		-2.9																AP1
CXCL3		-1.65
CXCL8		-2.02
CXCR1		-1.31
CXCR2		-1.33
CXCR4		-1.33	MALAT1											HNF1B		RELA
CXCR5		0.79									NEAT1				NFE2L2	RELA	NFKB1
CXorf21		-0.59													NFE2L2
CYBRD1	0.68														NFE2L2
CYP1B1	1.65
CYP26B1		-1.24													NFE2L2		NFKB1	AP1
CYP2E1		1.11
CYP2S1		-0.92
CYP3A5		-0.97
CYP3A7		-0.71
CYP4F11		-1.6	MALAT1												NFE2L2
CYR61		-2.89
CYTIP		-0.97
DAAM2	0.91
DAPP1		-0.74
DARS2	-0.6
DCAF12L1		0.72
DCXR		0.83
DDC	-1.01													HNF1B
DDX11		-0.73
DEK		-0.68
DENND3	0.73
DEPDC1B		-0.66											PPARG
DEPDC7		-0.7																AP1
DES		1.63												HNF1B
DGCR5		0.82
DGCR6L		0.61
DGCR9		0.89
DHRS4L1		0.61
DIAPH2		-0.66													NFE2L2
DIO1	-1.01														NFE2L2		NFKB1
DKK3		0.67															NFKB1
DLEC1		0.7																AP1
DLL4		-0.68															NFKB1
DMD	0.79												PPARG	HNF1B	NFE2L2
DMRT2		-0.68																AP1
DNAJB9		-0.62
DNASE1L3		-0.6
DPP6		-0.62															NFKB1
DPT		1.19
DRICH1		0.67
DSCAML1		0.6									NEAT1							AP1
DTHD1		-0.8												HNF1B
DUSP1		-3.44													NFE2L2
DUSP10		-0.68												HNF1B	NFE2L2
DUSP13		0.94													NFE2L2			AP1
DUSP2		-3.07													NFE2L2
DUSP5		-1.59													NFE2L2		NFKB1
DUSP6	1.4	-0.73												HNF1B	NFE2L2	RELA		AP1
DUSP8		-1.23													NFE2L2
DYNLT3		-0.59
EBF1	0.92															RELA
EBF3		0.6
ECE2		0.73												HNF1B
ECEL1		-1.13
ECRP	-0.74																	AP1
EDAR		0.6
EDN2		-1.42
EEA1		-0.62
EEF1A2		1.52	MALAT1								NEAT1						NFKB1
EGR1		-5.33													NFE2L2	RELA	NFKB1
EGR2		-3.06													NFE2L2		NFKB1
EGR3		-3.32											PPARG		NFE2L2	RELA	NFKB1	AP1
EID3		-0.77
EIF5B		-0.6
ELF3		-1.3											PPARG			RELA	NFKB1	AP1
ELMO1	0.61													HNF1B	NFE2L2	RELA	NFKB1
ELOVL4		-0.8
EMX2		-0.6															NFKB1
ENDOU		0.72
EPAS1	0.74		MALAT1
EPHB2		0.59														RELA
EPHB3		0.73									NEAT1
EPHX2	-0.78														NFE2L2
EPX		0.76
ERFE		0.99
ERRFI1		-1.25												HNF1B
ERVH48-1		0.65
ESF1		-0.67
ESM1		-1.26														RELA
ESPNP		0.67
ETAA1		-0.66													NFE2L2
ETFRF1		-0.62
ETV4		0.75														RELA	NFKB1	AP1
EVI2A		-0.59												HNF1B
EVI2B		-0.85
EVI5L	-0.63
EYA4	0.78																NFKB1
F12		0.6
F13A1	2.07														NFE2L2
F2RL3		-1.29													NFE2L2
F8	0.98
FAAP24		0.7
FABP4		1.6											PPARG
FAIM2		0.73									NEAT1			HNF1B
FAM134B		-0.68
FAM162B	0.61
FAM180A		-0.72																AP1
FAM181B		0.6															NFKB1
FAM212A		0.91
FAM26E	0.79												PPARG
FAM27E3		-0.82
FAM65B	0.72
FAM71C		0.79
FAM87B		0.71
FBN3		-0.63
FBXO18	0.92
FCAR		-1.91																AP1
FCER1G	1.38														NFE2L2
FCGR2A		-0.59
FCGR3A		-0.59												HNF1B
FCGR3B		-1.97
FCN1		-1.08
FFAR2		-1.18													NFE2L2
FGA		-2.43
FGF7		-0.66											PPARG
FHL5	2.03
FILIP1L		-0.63													NFE2L2
FKBP3	-0.64														NFE2L2
FLJ31356		-2.06
FLNA	1
FLT1		-0.62											PPARG				NFKB1
FMN2		-0.88	MALAT1								NEAT1			HNF1B
FMO2	1.31	0.83												HNF1B
FMO3	2.88
FMOD	1.59	0.63
FOLR3		0.85
FOS		-6.02	MALAT1								NEAT1					RELA	NFKB1
FOSB		-6.75											PPARG				NFKB1
FOSL2		-1.04									NEAT1		PPARG
FOXF1		-1.14											PPARG
FOXI2		-0.75
FOXJ1		0.68												HNF1B
FOXL1		0.63											PPARG
FOXS1		0.69
FPR1		-1.1
FPR2		-1.29
FRK	-0.71													HNF1B
FRZB	1.59														NFE2L2
FSD2		0.99
FST	0.74												PPARG			RELA	NFKB1
FSTL1	1.61
FUT7		0.83														RELA	NFKB1
G6PC		-0.96											PPARG	HNF1B
GABRP	0.83
GADD45A		-0.61											PPARG
GADD45B		-1.94														RELA	NFKB1
GAL3ST3		0.74	MALAT1
GALM	-0.76
GBP2		-0.59
GCC2		-0.61													NFE2L2
GDF11		0.73									NEAT1				NFE2L2
GDF15		-2.68								MEG3
GEM		-1.42															NFKB1
GFI1		-0.6													NFE2L2		NFKB1	AP1
GFRA2		0.6														RELA
GGT5	0.7
GINS2		0.83									NEAT1
GJA1		-0.92
GJA3		-0.72											PPARG
GLMN		-0.65
GNG4		-0.99													NFE2L2	RELA	NFKB1
GNLY		-0.9															NFKB1
GOLGA3	1.32
GOLGA4		-0.61
GOLGA6L3		-1.05
GOLGA6L5P		-1.05
GOLT1B		-0.67
GPAT3		-0.95
GPBAR1		0.92																AP1
GPR15		-1.8
GPR153		0.78
GPR161		0.71
GPR162		0.59																AP1
GPR174		-0.78												HNF1B
GPR179		1.5											PPARG					AP1
GPR183		-0.71													NFE2L2
GPR3		-1.21													NFE2L2
GPR34	1.46	-0.74													NFE2L2
GPR35		0.84
GPR37		-0.78												HNF1B				AP1
GPR4		-0.78
GPR68	2.26														NFE2L2
GPRC5A		-0.64													NFE2L2
GPRIN2		0.61
GRASP		-0.86											PPARG
GREB1L		0.69																AP1
GREM1		2.46			PVT1											RELA	NFKB1
GRIK1		-0.63
GRIK4		0.67																AP1
GRK6P1		1.05
GUCY2C	1.04												PPARG
GUCY2EP		-1.66
HABP2		-1.37												HNF1B
HAT1		-0.61													NFE2L2
HAUS3		-0.58																AP1
HBEGF		-1.09													NFE2L2
HCAR1		0.72									NEAT1
HCAR2		-0.72
HCLS1	1.27
HCRT	-0.61												PPARG	HNF1B
HCRTR1		0.66											PPARG		NFE2L2		NFKB1
HEATR9		1.46
HES1		-1.16								MEG3			PPARG		NFE2L2
HES2		0.97
HGF	1.75												PPARG		NFE2L2
HHIPL1		0.61													NFE2L2
HIST1H1A		1.39
HIST1H1E		0.61
HIST1H2AC	-1.15
HIST1H2BE		0.73
HIST1H2BH		0.74
HIST1H2BI		0.6
HIST1H3A		1.12
HIST1H3C		0.71
HIST1H3D		0.63													NFE2L2
HIST1H3E		0.83
HIST1H4B		0.9											PPARG
HIST1H4C		0.68
HIST1H4D		0.98	MALAT1								NEAT1
HIST1H4E		0.61
HIST1H4F		1.07
HIST1H4H		0.82																AP1
HIST1H4J		0.99
HIST1H4L		1.35
HIST2H2AB		0.66									NEAT1		PPARG
HIST2H2AC		0.61									NEAT1				NFE2L2
HIST2H3D		1.05											PPARG
HIST4H4		0.82												HNF1B	NFE2L2
HLA-DPA1	0.85
HLA-H		-1.69
HMGA2		-0.9							H19								NFKB1
HMGCS2	1.54
HMGN5		-1.53
HNRNPA1		-0.71	MALAT1		PVT1	TUG1	CASC2	GAS5			NEAT1	HOTAIR
HNRNPUL1	-1.86		MALAT1		PVT1	TUG1		GAS5			NEAT1		PPARG
HOXC5		0.59												HNF1B	NFE2L2			AP1
HPGD		-0.69											PPARG
HPSE		-0.85
HRASLS5		-0.59
HRG		-0.7												HNF1B
HS6ST2	-0.64
HSD17B6		0.88
HSP90AA1		-0.58											PPARG		NFE2L2
HSPA1B		-2															NFKB1
HSPA4L	-1.21
HSPA6		-0.73
HSPE1		-0.77
ICAM1		-0.8														RELA	NFKB1	AP1
ICAM4		-0.74
ICOS		-2.09
IER2		-1.33									NEAT1
IFRD1		-0.7													NFE2L2
IGF2BP1		0.81	MALAT1			TUG1		GAS5			NEAT1	HOTAIR	PPARG	HNF1B				AP1
IGFBP1		-1.07												HNF1B
IGHV3-20	2.49
IGJ	2.65
IGLC7	3.84
IGSF10		0.85
IHH		-0.62
IKBIP		-0.59													NFE2L2
IL17D		0.65											PPARG
IL18		-0.67
IL18R1		-0.69
IL18RAP		-0.62													NFE2L2	RELA
IL1B		-1.98														RELA	NFKB1
IL1RN		-1.53													NFE2L2	RELA	NFKB1
IL6		-2.67							H19			HOTAIR			NFE2L2	RELA	NFKB1
IL7R	2.13	-0.9													NFE2L2
IMPG1		-0.67																AP1
INHBB		-1.44													NFE2L2
INMT	0.74														NFE2L2
INSIG1		-0.62
IRS2		-0.81													NFE2L2
IRX6		1.29
ITGA1	1.44												PPARG
ITGA9	0.6
ITGAX		-0.71											PPARG
ITGB3BP		-0.62												HNF1B
ITPR3	0.65					TUG1
ITPRIP		-0.98
ITPRIPL1		1.02													NFE2L2
JUN		-2.78								MEG3	NEAT1					RELA	NFKB1
JUNB		-3.01									NEAT1			HNF1B	NFE2L2	RELA	NFKB1
JUND		-1.1													NFE2L2		NFKB1	AP1
KAZALD1		0.82
KCNG2	0.97
KCNH7		-0.62											PPARG
KCNK10		0.72													NFE2L2
KCNK3		0.88											PPARG				NFKB1	AP1
KCNS1		0.71
KDM6B		-0.85									NEAT1	HOTAIR	PPARG	HNF1B	NFE2L2
KIAA1107		-0.82
KIF19		-1.1
KIF20A		0.75											PPARG
KIF20B		-0.71																AP1
KLB		0.63												HNF1B
KLF10		-1.19									NEAT1		PPARG		NFE2L2		NFKB1
KLF4		-1.26											PPARG
KLF5		-0.65									NEAT1							AP1
KLF6		-1.58
KLF9		-0.6												HNF1B	NFE2L2
KLHDC7A		0.75
KLHL6		-0.72											PPARG		NFE2L2
KLK13	0.67												PPARG
KLRD1		-0.96
KLRG2		0.71
KMT5C		-0.59
KRTAP5-8		-0.91
KRTAP9-3	1
LACC1		-0.59
LAMA2	2.14
LAMP3		-1.36
LAPTM5	1.67
LCA5L		-0.59
LCNL1		-0.91									NEAT1
LDHAL6B		-0.74
LDLR		-0.87									NEAT1							AP1
LEP		2.57
LGALS16	-1.01
LGR5	-1.39																NFKB1
LGR6		-0.94									NEAT1		PPARG	HNF1B	NFE2L2
LIF		-1.06													NFE2L2	RELA
LILRB3		-0.7
LIN9		-0.6
LINC00092		0.88
LINC00235		0.97
LINC00277	-0.81
LINC00299		-0.61
LINC00310		0.6
LINC00473		-1.92
LINC00539		0.66
LINC00649		0.96
LINC00861		-0.59
LINC00864		0.65
LINC00870		0.76
LINC00989		0.77
LINC01159		0.78
LINC01215		-1.08
LINC01226		-1.06
LINC01426		1.37
LINC01473		-0.59
LINC01485		-0.63
LINC01543		1.55
LINC01567		-0.92
LINC01719		0.8
LINC01781		0.6
LINC02202		0.61
LINGO4		0.63													NFE2L2
LMO1		1.17											PPARG			RELA	NFKB1	AP1
LMOD1	0.83															RELA		AP1
LOC100130238		0.76
LOC100130476		-1
LOC100132741	0.65
LOC100147773		0.61
LOC100192426		-0.59												HNF1B
LOC100270804		0.69
LOC100272217		0.6													NFE2L2
LOC100505658		-0.86
LOC100506142		-0.96
LOC100506175		1.06
LOC100506804		0.61
LOC100506853	0.76
LOC100509638	-0.72
LOC101059935	-0.95
LOC101060026	-1.35
LOC101926935		0.59
LOC101926962		-0.89
LOC101926964		-1.56
LOC101927318		-1.44
LOC101927377		0.85
LOC101927472		-1.78
LOC101927765		0.6
LOC101928069		0.62
LOC101928143		1.04
LOC101928994		-1.24
LOC101929340		0.6
LOC102723701		0.59
LOC102723824		-0.66
LOC102724050		-0.76
LOC102724708		0.64
LOC105274304		0.85
LOC105369486		1.16
LOC105369635		0.69
LOC105369971		0.61
LOC105370526		-1.22
LOC105375787		-0.89
LOC105376805		0.68
LOC105747689		-0.85
LOC221946		-1.9
LOC284454		-1.54												HNF1B
LOC286059		-0.94
LOC340090		0.85
LOC389831		-0.63
LOC400684		0.76
LOC440028	1.12	0.85													NFE2L2
LOC440570		0.73
LOC644656		0.91
LOC644794		-0.84
LOC728673		0.64
LOC730668		0.92
LPA	-0.59
LPAL2		0.58
LPAR1	1.13													HNF1B
LPL	-0.81												PPARG
LRCOL1		0.74
LRRC19		-0.7
LRRC6	-0.69
LRRC70		-0.62
LRRCC1		-0.71
LRRTM1		1.36													NFE2L2	RELA
LSMEM1		-0.91
LTBP1	0.86													HNF1B	NFE2L2
LTF	2.88
LUCAT1		-2.23
LY75-CD302	0.82
LYZ		-0.82												HNF1B
LYZL1	0.71																	AP1
M1AP		0.64
MACC1	0.69								H19
MAFF		-2.3																AP1
MAFK		-0.63									NEAT1				NFE2L2			AP1
MALAT1		-0.62									NEAT1
MAMDC2	0.58
MAP1B	0.68														NFE2L2
MAP1LC3C		1.19
MAP3K13	-0.6																NFKB1
MAP6D1		0.68												HNF1B
MARCH1		0.66													NFE2L2			AP1
MAST4	-0.62												PPARG					AP1
MATN2	0.73
MB		2.57																AP1
MBD6		-0.59	MALAT1								NEAT1				NFE2L2		NFKB1
MBLAC1		0.63									NEAT1		PPARG		NFE2L2
MCL1		-0.72	MALAT1		PVT1						NEAT1
MDFI		0.86													NFE2L2
MED13	-0.78															RELA
MEF2BNB	0.61
MEFV		-0.81											PPARG			RELA
MELTF		0.83
MEOX1		1.4														RELA
MESP1	-1.02													HNF1B
MFAP2		0.7
MFAP4	-0.75										NEAT1
MFAP5		3.06
MFSD2B		0.91
MFSD6L	1.34												PPARG		NFE2L2
MGC16275		0.63
MIDN		-0.74															NFKB1	AP1
MIR100	0.69														NFE2L2
MIR126		1.27										HOTAIR
MIR1264	-0.66
MIR1305	0.93														NFE2L2
MIR133A1HG		-0.62
MIR145	0.92
MIR1914		-1.07
MIR200B		0.69							H19
MIR23A		-1.6
MIR23B		1.43										HOTAIR
MIR27B		1.7
MIR3064		-0.74
MIR3189		-3.21
MIR324		-0.94											PPARG		NFE2L2
MIR3619		0.68
MIR3654		0.64
MIR3913-1	0.9
MIR3935	-0.83
MIR4717	-0.59
MIR554		-1.03
MIR645		0.94
MIR647		-0.77
MIR6512		0.6
MIR6723		-0.89
MIR6883		-1.64
MMP1		1.5										HOTAIR					NFKB1
MMP7		-0.66
MMP9		-1.05	MALAT1		PVT1				H19			HOTAIR			NFE2L2	RELA	NFKB1	AP1
MNDA		-1.12
MNS1		-0.94
MNT		-0.71									NEAT1				NFE2L2		NFKB1
MOGAT2		1.05
MOGAT3		1.06									NEAT1
MOV10L1		1.11
MOXD1	1.85																	AP1
MROH2B		2.27
MROH5		-1.43
MRPL41		0.59									NEAT1
MSANTD1		0.59
MSMO1		-0.69
MSRB1		0.59
MT2A		-0.69				TUG1
MTNR1A		0.59
MUC1		-0.81	MALAT1										PPARG
MUC3A		-1.09
MXD1		-0.6
MYADM		-0.8													NFE2L2
MYBL1		-0.88
MYBPC1		3.39													NFE2L2
MYBPC2		1.26	MALAT1								NEAT1						NFKB1
MYC		-1.14	MALAT1		PVT1	TUG1			H19		NEAT1			HNF1B		RELA	NFKB1
MYCNOS		0.71
MYH2		1.74												HNF1B
MYH7		4.01													NFE2L2
MYL2		3.18
MYLK2		1.67											PPARG
MYLPF		0.74									NEAT1						NFKB1
MYO1H		1.09
MYOZ3		0.6													NFE2L2
NAMPT		-0.76													NFE2L2
NANOS1		1.04													NFE2L2	RELA
NAT8B		0.6
NAT8L		0.6															NFKB1
NDNF	-1.03	-0.7
NDUFAF1	0.6
NDUFAF4	-0.61
NEAT1		-0.85
NECAB1		-0.8
NEFH		-0.87
NEFL		1.18													NFE2L2		NFKB1
NEGR1	1.38															RELA	NFKB1
NEU4		1.02
NEXN	1.33
NFIL3		-0.71													NFE2L2
NFKB2		-0.66														RELA	NFKB1
NFKBID		-1.35														RELA
NFKBIZ		-1.4														RELA	NFKB1
NHLRC1		0.7
NID1	1.96
NKPD1		1.16	MALAT1								NEAT1		PPARG
NKX2-3	-0.66
NLRP2		1.65
NME4	4.54
NMRAL2P		-1.01																AP1
NOL4		0.87											PPARG	HNF1B	NFE2L2
NOMO1	-0.6
NOTUM		0.76													NFE2L2
NPIPA1		-0.8
NPIPB3		-0.89
NPIPB5		-1.13
NPM3		0.61									NEAT1
NPTX1		-1.32											PPARG				NFKB1
NPY1R	1.84
NR0B2		-1.07											PPARG		NFE2L2
NR1D1		-0.82															NFKB1
NR1I3		0.69
NR2E3		0.61												HNF1B	NFE2L2
NR4A1		-4.98															NFKB1
NR4A2		-4.77											PPARG		NFE2L2	RELA	NFKB1	AP1
NR4A3		-3.64											PPARG		NFE2L2		NFKB1	AP1
NRAP	0.75
NRARP		-0.96											PPARG					AP1
NRXN1		-0.69														RELA
NSRP1		-0.71
NT5C3A		-0.6
NT5M	2.77												PPARG
NUAK2		-0.6											PPARG
NUCB2		-0.83																AP1
NUSAP1		-0.66									NEAT1
NXNL2		-0.65											PPARG
NYNRIN		0.61
OLFM2		0.81
OLFM4		-0.77
OLFML3		0.82
OLR1		-0.79																AP1
OR10H4	0.83
OR4K17	-0.61
OSCAR		-0.83	MALAT1								NEAT1
OSM		-2.78														RELA
OSR2		1.3
OTUB2		0.75											PPARG
OXT		0.66
OXTR		-0.69																AP1
P2RX5-TAX1BP3		0.68
PADI4		-1.99													NFE2L2
PARM1	1.08
PATL2		-0.61
PCDH18	1.39	0.69												HNF1B
PCDHB16		-0.61											PPARG
PCK1		-0.77									NEAT1			HNF1B	NFE2L2
PCNXL4	0.6
PDCD2L		0.63																AP1
PDE10A	-0.6												PPARG		NFE2L2
PDE4B		-1.15											PPARG
PDGFRA	2.66													HNF1B
PDGFRB	0.88														NFE2L2
PDGFRL		0.78
PDK4		-1.87
PELO	0.76												PPARG					AP1
PER1		-1.02													NFE2L2
PER3		0.75
PFDN4		-0.61
PFN4		0.61
PHF24		0.62
PHLDA2		-1.21													NFE2L2
PIANP	1.25
PIAS1	-0.71
PIM1		-0.73												HNF1B	NFE2L2
PIM3		-1																AP1
PKD1L2		0.67
PKD1L3		0.81									NEAT1
PLA2G2D		-1.77
PLAC9		0.6
PLAUR		-1.39																AP1
PLCXD3	0.69
PLG	-2.01
PLGLA	-2.06
PLGLB1	-0.83
PLIN1		2.08											PPARG
PLIN4		0.75
PLK3		-0.99
PLN	1.06	-0.83
PLXNA4		0.64	MALAT1								NEAT1			HNF1B			NFKB1
PM20D2	-0.69
PNOC		0.93
POC1B	0.75												PPARG
POM121L10P		0.73																AP1
POTEG	-0.72
POU2F3		0.78
PP14571		-1.02																AP1
PPID	-0.96
PPIG		-0.72	MALAT1		PVT1	TUG1		GAS5			NEAT1
PPP1R14B		0.73									NEAT1		PPARG				NFKB1
PPP1R15A		-1.24
PPP1R1A		0.95											PPARG
PPP1R1B		0.7												HNF1B		RELA	NFKB1
PPP1R27		0.72
PPP1R3C		0.63
PRADC1		0.64
PRDM1		-0.86											PPARG	HNF1B	NFE2L2			AP1
PRELID1		1.07									NEAT1		PPARG		NFE2L2	RELA
PRELP	1.11
PREX1	0.68												PPARG
PRIMA1		0.65														RELA
PRKG2		0.83											PPARG
PROK2		-2.21
PROM1	0.83		MALAT1						H19
PRPH2		1.15											PPARG
PRR36		-1
PRSS50		-0.63																AP1
PTCHD3P1	1.13
PTGER1		0.75									NEAT1				NFE2L2		NFKB1
PTGER3	-0.74	-0.67
PTGES3		-0.61	MALAT1												NFE2L2		NFKB1
PTGFR		-0.75																AP1
PTGS2		-1.56		MIAT												RELA	NFKB1
PTHLH		-0.79														RELA	NFKB1	AP1
PTN	0.86
PTP4A1		-0.68																AP1
PTP4A3		-0.62																AP1
PTPN22		-0.6											PPARG	HNF1B
PTPN5		1.16
PTPRQ		-0.79
PTRHD1		0.6
PWAR1		0.63								MEG3
PXMP2		0.59									NEAT1
PYY		-0.63											PPARG	HNF1B
R3HCC1L	-1.19
R3HDML		0.93													NFE2L2
RAB12	0.83														NFE2L2
RAB26		0.97
RAC3		0.89
RACK1		0.58
RAD9B		0.89											PPARG
RAP1B		-0.62	MALAT1										PPARG
RASD1		-2.38
RASL10B		0.8
RASSF2	1.03
RBM24		-1.22
RBM3	0.94																	AP1
RBM44		-0.7
RBMS3	1.32
RCAN1		-0.68													NFE2L2
RCOR2		0.85											PPARG		NFE2L2	RELA	NFKB1
RDH8	-0.79	2.07
REG1A	1.69
REG1B	0.86
REL		-0.71									NEAT1					RELA	NFKB1
RELN		0.92											PPARG					AP1
REM2		0.86	MALAT1								NEAT1					RELA	NFKB1
RERGL		-0.76
RET		0.94	MALAT1
REXO1L1	-0.6
RFTN1	0.63														NFE2L2
RGS1		-4.94
RGS16		-1.89									NEAT1		PPARG
RGS2	0.99	-1.59
RHCG	-0.92												PPARG
RHOB		-1.01																AP1
RHOD		0.75									NEAT1
RIPPLY1		0.6												HNF1B
RNA5SP260	-0.62
RNA5SP82	0.64
RNF112		0.75
RNF17		-2.4
RNF186	-0.76												PPARG	HNF1B	NFE2L2
RNFT1		-0.59											PPARG					AP1
RNU5D-1	1.74
RNU7-3P	0.59
RNVU1-19		-0.79
RP11-111F5.3	-1.1
RP11-126K1.6	-0.6
RP11-129J12.1	-0.64
RP11-197M22.2	1.89
RP11-234K19.1	1.41
RP11-252M21.6	0.96
RP11-252M21.7	0.96
RP11-360F5.3	0.79
RP11-3N2.1	0.79
RP11-445P17.3	0.9
RP11-503L19.1	0.78
RP11-57C13.4	0.99
RP11-85G21.2	-0.69
RP5-965F6.2	0.72
RPGR		-0.65
RPL13		0.59	MALAT1								NEAT1
RPL30		0.6	MALAT1												NFE2L2
RPL32		0.66											PPARG		NFE2L2
RPL35		0.72									NEAT1
RPL35A		0.59
RPL36		0.59
RPL37A		0.65													NFE2L2
RPL8		0.6									NEAT1
RPL9		0.71
RPPH1		0.62
RPS14		0.62									NEAT1				NFE2L2
RPS16		0.62									NEAT1				NFE2L2
RPS2		0.6									NEAT1		PPARG		NFE2L2
RPS29		0.61												HNF1B
RPS9		0.6									NEAT1
RPSA		0.68
RRAD		-0.91
RSRC2		-0.62
S100A4		0.79
S100A8		-1.87
S100A9		-1.2
S1PR5		-0.96													NFE2L2
SAMD13		0.62												HNF1B
SAMD5		-0.7											PPARG
SAMD9		-0.64
SAMHD1	1.9
SAMSN1	0.94																	AP1
SBSPON	0.78
SCARA5		2.48
SCARNA10		0.79
SCARNA12	2.96
SCARNA15	1.13													HNF1B	NFE2L2
SCD		0.87									NEAT1
SCML1		-0.59
SCML4		-0.6											PPARG			RELA
SCN1B	-0.62										NEAT1
SCN3B		0.61
SCN4B		0.81											PPARG		NFE2L2
SCN7A		-0.69
SDF2L1		0.6													NFE2L2
SDPR		-0.66												HNF1B
SEBOX		0.92
SELE		-1.73														RELA	NFKB1
SELL		-0.75
SERPINE1		-1.77	MALAT1								NEAT1					RELA	NFKB1
SFTPB		-0.82
SH2D2A		-0.6
SHMT1	2.77
SIGLEC10		-0.75
SIGLEC11		0.65
SLA	0.64
SLA2		0.9
SLAMF6	1.7													HNF1B
SLC10A1		1.3	MALAT1										PPARG
SLC16A13		0.6											PPARG		NFE2L2
SLC17A7		0.81									NEAT1
SLC18A2		-0.68												HNF1B
SLC19A2		-0.6																AP1
SLC1A3	0.85												PPARG
SLC1A7		1.28													NFE2L2	RELA
SLC20A1		-0.85
SLC22A24		0.7
SLC22A7		0.78											PPARG				NFKB1
SLC25A25		-0.94												HNF1B	NFE2L2
SLC25A47		0.6
SLC26A7		-0.63												HNF1B
SLC26A8		0.6
SLC28A2		-1.2
SLC2A3		-2.94
SLC35E1	-0.63												PPARG
SLC38A2		-0.61												HNF1B	NFE2L2
SLC38A7	0.98
SLC6A19	-1.11										NEAT1		PPARG				NFKB1
SLC7A11		-0.66													NFE2L2
SLC7A13		1.31												HNF1B
SLC7A9	0.71													HNF1B
SLC9A4	1.5
SLCO5A1		-1.06												HNF1B
SLIRP	3.99
SLITRK2		-0.62												HNF1B	NFE2L2
SLN		1.32
SMAP2	1												PPARG
SMC3		-0.71																AP1
SMC4		-0.68																AP1
SMIM21	-0.62
SMOC2	0.79
SNAI1		-0.98	MALAT1									HOTAIR
SNAI2	0.8	0.65	MALAT1						H19			HOTAIR
SNAP25		-0.78
SNCA		-0.6
SNX10	-0.62
SOCS3		-2.51
SOWAHD		0.9
SOX9		-1.31
SPARCL1		-0.74
SPDYE7P		-2.34
SPINK1	1.37
SPR	-0.67																NFKB1
SPRYD4	1.12
SQLE		-0.63
SRPX	0.88															RELA	NFKB1
SRPX2	1.14														NFE2L2
SSB		-0.64			PVT1			GAS5
SSTR2		-0.81													NFE2L2			AP1
ST8SIA4	0.69											HOTAIR
STAP1		-0.81
STAR		0.76
STARD4		-0.59
STC1		-0.82	MALAT1
STEAP4	1.55
STK17B	1.21
STK26		-0.72
SUGT1	-0.72														NFE2L2
SULT1C2P1	-0.84																	AP1
SULT1C4		-0.64
SULT2B1		1.02	MALAT1								NEAT1
SUMO1P3		-0.61
SURF1		0.68	MALAT1								NEAT1				NFE2L2
SUSD3		0.61
SVEP1	2.18	0.76													NFE2L2
SYCP2		-0.88
SYCP2L		-0.6
SYNPO2	1.32
SYT10		-0.65
TACC1	0.7
TAF6L	-0.59														NFE2L2
TAS2R3		0.59
TBX18		1.51													NFE2L2
TCEAL2		-0.86
TCL1A		-1.34
TCTEX1D4		-1.13
TDRD1	0.79
TEAD1	2.16		MALAT1
TEF		0.95												HNF1B			NFKB1
TEX41		-0.93
TFPI		-0.74
THBD		-0.84													NFE2L2
THCAT158		-0.63
THEMIS2		-0.85
THRSP		1.04
TIMP3	1.12																	AP1
TIMP4		0.9											PPARG		NFE2L2
TINAGL1	0.78												PPARG		NFE2L2
TLR2		-0.64
TLR4	1.04
TMC1		1.99
TMC3		0.94
TMED7		-0.85
TMEM119		1.23
TMEM125		0.71
TMEM156		-0.79
TMEM178A	0.63
TMEM200C		-0.61													NFE2L2	RELA	NFKB1
TMEM216		0.64
TMEM217		-0.89											PPARG	HNF1B
TMEM223	-1.13														NFE2L2
TMEM252	-2.12
TMEM256		0.7
TMEM63C		-0.75											PPARG					AP1
TMEM92		1.03									NEAT1
TMOD4		1.15	MALAT1								NEAT1		PPARG		NFE2L2
TMSB4XP4	0.84
TNFAIP3		-0.76
TNFRSF13C		-0.9
TNFRSF19	1.08
TNFSF10		-0.67
TNFSF8	0.91																	AP1
TNFSF9		-1.87																AP1
TNNT1		3.02
TOP2A		-0.82
TOX2		-0.7											PPARG	HNF1B
TP73		0.6																AP1
TPM2	0.63
TPP1		-0.68													NFE2L2			AP1
TPTEP1		-0.77
TRAF1		-0.7																AP1
TRAT1	0.64
TREM1		-2.57
TREM2		-0.64
TREML1		1.01											PPARG		NFE2L2
TREX2		1																AP1
TRIB1		-0.84									NEAT1				NFE2L2		NFKB1
TRIL	0.87													HNF1B		RELA		AP1
TRIM46		-0.98	MALAT1
TRIM72		-0.73
TRPC4	0.71																	AP1
TSPAN11		0.6													NFE2L2
TTBK1		0.6
TTC24		-1.32
TTC38	-0.62
TUBB4A		-0.64
TUBB4B	-0.89										NEAT1
TUBBP5		-1.62
TUSC5		2.97
TXLNB		-0.76
UBD		-2.03
UCHL1	0.63														NFE2L2
UFSP1		0.94	MALAT1								NEAT1
UGCG		-0.72													NFE2L2
UHRF1		-0.62
ULK1		-0.67			PVT1						NEAT1
UNC5CL		-0.59
UPF3B		-0.62
UQCC2		0.61
UQCRQ		0.6
USH1G		0.82											PPARG				NFKB1
VCAM1		-0.61														RELA	NFKB1
VMP1		-1.17									NEAT1
VNN1		-0.68
VNN2		-0.75
VNN3		-1.94
VSIG4	2.03
WASF1		-0.67												HNF1B
WEE1		-0.7											PPARG	HNF1B
WISP2		1.74											PPARG
WNT11		0.87																AP1
WNT4		0.83												HNF1B
WNT7B		1.5
WSCD1		0.79													NFE2L2
XIRP2		2.98
XRCC4		-0.59													NFE2L2
YEATS4		-0.69											PPARG
ZC3H12A		-1.29									NEAT1				NFE2L2
ZFAND5		-0.69											PPARG
ZFP36		-2.96	MALAT1		PVT1			GAS5			NEAT1				NFE2L2
ZFP36L1		-1.29									NEAT1
ZFP36L2		-0.61
ZNF100		-0.74
ZNF192P1		0.64
ZNF252P	-0.59
ZNF267		-0.72
ZNF331		-0.76
ZNF385D	-0.68
ZNF683		-1.33
ZNF804B		-0.67																AP1
ZNF829	0.64
ZNF835		0.74
ZNF91		-0.75
ZNF92		-0.66
ZNF93		-0.71
ZSCAN23		0.61
ZSWIM4		-0.66									NEAT1			HNF1B	NFE2L2		NFKB1

## Sheet: DN
	log2 Fold change (DN/Control)				mRNAs targeted by lncRNAs										Binding target of transcription factors
mRNA	GSE1009	GSE142025-DN	GSE30528	GSE96804	MALAT1	MIAT	PVT1	TUG1	CASC2	GAS5	H19	MEG3	NEAT1	HOTAIR	PPARG	HNF1B	NFE2L2	RELA	NFKB1	AP1
A1BG		0.93
A1CF		-1.26													PPARG	HNF1B
A2M		1.01
AA06				-1.19
AADAT		-0.6
AAMP	0.9		0.63															RELA	NFKB1
AANAT	1.26
AARD		-0.64
AASDHPPT		-0.59													PPARG
AASS	-1.51	-0.71	-0.65
AATK		-1.04											NEAT1		PPARG
AB015752.3				-0.65
ABAT	1.23	-0.92													PPARG
ABCA1		0.87			MALAT1												NFE2L2
ABCA11P			-0.61
ABCA12		0.71
ABCA13		2.94
ABCA5		-1.21			MALAT1								NEAT1
ABCA6				-0.6												HNF1B		RELA	NFKB1
ABCA8			1.65
ABCB11	1.73
ABCC1		0.75					PVT1				H19	MEG3		HOTAIR
ABCC11		-1.68															NFE2L2
ABCC2		-1.01														HNF1B
ABCC3	1.52	0.99											NEAT1
ABCC4			0.63								H19
ABCC5	0.98															HNF1B
ABCC6		-0.92
ABCC6P1		-1
ABCC6P2		-0.62
ABCC8	0.81	-1													PPARG
ABCC9		1.23
ABCD3		-0.7
ABCF3				-1.31													NFE2L2		NFKB1
ABCG1		0.75															NFE2L2			AP1
ABCG2		-0.6									H19	MEG3								AP1
ABCG5				0.81
ABCG8		-0.92
ABHD10		-0.64
ABHD11			0.76
ABHD17B				-0.93
ABHD2	1.68			-1.44
ABHD4				0.73
ABHD6		-0.69																		AP1
ABI1	-1.39																NFE2L2	RELA
ABLIM1	1.99		0.75	-1.54																AP1
ABLIM3	1.48
ABRA		1.27
ACAD9				-0.67
ACADL		-0.7
ACADM	-1.26	-1.08
ACADSB		-1.14
ACAN	1.2																	RELA	NFKB1
ACAP1	1.16	0.88															NFE2L2			AP1
ACAT1	1.59	-0.74																		AP1
ACBD3	-1.37														PPARG		NFE2L2
ACBD4				1.12
ACD	0.79																NFE2L2
ACE	2.39	-1.28													PPARG	HNF1B
ACE2		-0.82																		AP1
ACER2				0.77
ACHE	0.74	0.58			MALAT1								NEAT1		PPARG
ACIN1	-1.32				MALAT1								NEAT1				NFE2L2		NFKB1
ACKR1		3.19	1.06
ACKR4		-0.95	0.83
ACO1	0.67	-0.85																		AP1
ACO2		-0.68													PPARG			RELA
ACOT1				0.84
ACOT12		-1.66
ACOT2		-0.6		1.04
ACOT4		-0.6
ACOT6		-0.69
ACOT7		-0.81
ACOX1		-0.59
ACOX2		-0.91
ACP2			0.82		MALAT1								NEAT1		PPARG		NFE2L2
ACPL2				0.61													NFE2L2
ACPP		-0.61
ACPT				1.05									NEAT1
ACR	2.18
ACSF2		-1.07
ACSL3	-1.11		-0.62												PPARG
ACSL6	2.19	-0.93															NFE2L2			AP1
ACSM1	2.01	0.92
ACSM2A	1.23	-0.85														HNF1B
ACSM2B		-0.93														HNF1B
ACSM3		-0.7
ACSM4				0.83
ACSM5		-0.76
ACTB	-1.09												NEAT1				NFE2L2
ACTG1		0.69											NEAT1
ACTG2		1.9																		AP1
ACTL10				0.71
ACTL7A				0.62												HNF1B
ACTL7B				0.75
ACTN1		1.01	0.83																NFKB1	AP1
ACTN2	1.09																			AP1
ACTN4			-1.11		MALAT1								NEAT1			HNF1B
ACTR10			-0.58
ACTR3	-1.22
ACTR6		-0.9
ACVR1C		-0.59
ACVR2B	1.19				MALAT1
ACVRL1	1.22															HNF1B	NFE2L2
ACY1		-0.95															NFE2L2
ACY3		-0.69
ACYP1			-0.8
ADA		0.87
ADAM11		-0.71															NFE2L2			AP1
ADAM12	0.88	1.48		0.77
ADAM15	0.85	0.78
ADAM18	3.27
ADAM19		1.58
ADAM20	1.05
ADAM22	1.68
ADAM32				-0.87
ADAM33		1.27
ADAM5				-0.68
ADAM6				-0.64
ADAM8	1.26											MEG3	NEAT1
ADAMDEC1		2.24	1.02
ADAMTS1				2.06	MALAT1
ADAMTS10		1.02														HNF1B
ADAMTS12		1.15															NFE2L2
ADAMTS14		0.76
ADAMTS17		-1.59
ADAMTS19		-1.91													PPARG
ADAMTS2	1.85	1.52															NFE2L2	RELA
ADAMTS3	2.3	0.94						TUG1
ADAMTS4		-1.6															NFE2L2	RELA
ADAMTS5		0.67												HOTAIR	PPARG		NFE2L2		NFKB1
ADAMTS6				0.75											PPARG		NFE2L2
ADAMTS8		-0.9																		AP1
ADAMTSL2	1.18														PPARG			RELA	NFKB1
ADAMTSL3		0.61	0.97														NFE2L2
ADAP2		0.8	0.66
ADARB2		-0.97											NEAT1			HNF1B
ADCY1	1.72				MALAT1
ADCY10	1.25	-0.6
ADCY10P1				-0.96
ADCY2	1.94	0.84															NFE2L2
ADCY4				0.65	MALAT1								NEAT1				NFE2L2
ADCY7	-2.57	1.57
ADCYAP1R1	1.37	2.11
ADD2		1.37
ADD3	-1.36														PPARG
ADGB				1.12
ADGRA1		-0.94
ADGRA2		0.91
ADGRB2		0.87
ADGRD1		0.69
ADGRE1		1.43
ADGRE2		1.48
ADGRE4P		1.21
ADGRE5		1.15
ADGRF5		-0.84
ADH1B		1.6	1.7
ADH1C			0.7
ADH6		-1.27
ADHFE1		-0.78			MALAT1								NEAT1
ADIPOQ		3.1
ADM	-1.49	-1.14	-0.79
ADM5				1.42
ADORA1	-2.24												NEAT1				NFE2L2			AP1
ADORA2A		-0.94
ADORA2B	2.58
ADORA3		1.25
ADRA1A	1.31	-1.14															NFE2L2
ADRA1B				0.66
ADRA2A	1.3	1.85	1.01
ADRA2B		-0.71													PPARG	HNF1B
ADRA2C		0.71															NFE2L2		NFKB1
ADRB1	2.83	-1.19															NFE2L2
ADRB2		1.44	0.79																	AP1
ADRM1				0.66	MALAT1								NEAT1				NFE2L2
ADSSL1		-1.06											NEAT1
AEBP1		1.46
AEN		0.84											NEAT1
AFAP1		0.66
AFAP1L2				-0.7
AFF2	0.98	1.07														HNF1B
AFF3		1.18													PPARG		NFE2L2
AFG3L2				-1.29																AP1
AFM		-2.25	-0.98
AFMID		-0.66														HNF1B
AGAP11				0.73
AGAP2		1.89			MALAT1								NEAT1		PPARG		NFE2L2	RELA	NFKB1
AGBL3				0.68
AGFG1				1.09
AGFG2	1.36				MALAT1								NEAT1						NFKB1
AGMAT		-0.93
AGMO		-1.22
AGPAT2	0.83
AGPAT6				0.82
AGR2		1.2	1.27														NFE2L2
AGRN	-1.01														PPARG
AGRP	0.86																NFE2L2
AGT	1.54															HNF1B
AGTR1		-0.7														HNF1B
AGXT	1.13
AGXT2		-0.75
AHCY		-0.62									H19
AHNAK		0.98	-0.62					TUG1					NEAT1			HNF1B
AHNAK2	2.22	2.01	0.6					TUG1					NEAT1
AHR	1.21	0.71
AIF1	-2.02		-1.23												PPARG		NFE2L2
AIM1			0.69
AIM2		1.77
AIP	0.87
AIRN		-0.77
AJ239322.3				-1.81
AK1	1.3
AK4		-1.11		-1.52															NFKB1
AK5		0.76		0.89
AK6		-0.78	-0.58
AKAP12	0.82	0.77			MALAT1
AKAP13				0.66									NEAT1				NFE2L2		NFKB1
AKAP3		-0.64
AKAP4				1.51											PPARG					AP1
AKAP5	2.21	0.76
AKNA		1.56																		AP1
AKR1A1	1.01			-0.68
AKR1B1		0.73
AKR1B10		-1.54	1.71
AKR1C3	1.92
AKR1CL1				0.8
AKR7L		-0.82															NFE2L2
AKT3			-0.89														NFE2L2
ALAD		-0.87																		AP1
ALAS2	0.89																NFE2L2
ALB		-2.71	-0.88																	AP1
ALCAM		-0.64															NFE2L2
ALDH1A1			1.19												PPARG
ALDH1A3	-1.13	1.57	1												PPARG
ALDH1B1			0.82
ALDH1L1	0.92	-1.12
ALDH1L2		1.24
ALDH2		-0.7		-0.98
ALDH3A1	1.18
ALDH3A2		-0.8
ALDH3B1	-1.88												NEAT1
ALDH4A1	0.96	-1
ALDH5A1		-0.66						TUG1									NFE2L2
ALDH6A1		-1.3														HNF1B
ALDH7A1		-0.7
ALDH8A1		-0.78
ALDH9A1		-0.59
ALDOB		-0.85
ALG1				0.99
ALG11		-0.67		-1.04
ALG3	0.81												NEAT1
ALG6		-0.63																RELA	NFKB1
ALG8	-1																NFE2L2
ALG9				-0.7
ALK	1.26
ALLC		-0.87
ALOX12P2	1.32
ALOX15		1.58
ALOX15B	1.51
ALOX5	2.48	1.94	0.61
ALOX5AP		1.36	0.6
ALPI	1.55																NFE2L2
ALPK1				1.2
ALPL	1.72	-1.18	0.64	-1.29							H19						NFE2L2
ALS2CL		-0.98	-0.63												PPARG		NFE2L2
ALX1		2.11		1.23
AMACR				-1.16
AMBP	1.27
AMDHD1		-1.18
AMELY				0.92																AP1
AMFR	-0.75															HNF1B	NFE2L2
AMHR2	1.63
AMIGO2			-2.17	0.72
AMN		-1.12														HNF1B
AMOT	-1.12		-0.64															RELA	NFKB1
AMOTL1		0.74																RELA
AMPD1		1.74			MALAT1
AMPH		-0.63													PPARG
AMY2B		-0.6
ANAPC10			-0.76
ANGPT2				0.65										HOTAIR			NFE2L2
ANGPTL2		0.61																	NFKB1
ANGPTL3		-1.44		-1.57												HNF1B
ANK1		1.12													PPARG		NFE2L2			AP1
ANK2		-0.73		0.87													NFE2L2
ANKHD1		-0.6
ANKMY2			-1.1												PPARG
ANKRD1	2.2
ANKRD11			-0.63		MALAT1								NEAT1							AP1
ANKRD12			-0.62
ANKRD13B		0.68													PPARG		NFE2L2
ANKRD13D		0.7		0.65	MALAT1								NEAT1
ANKRD17	-1.19
ANKRD18CP		-0.83
ANKRD2		0.85													PPARG		NFE2L2
ANKRD20A8P		-2.68
ANKRD24		-1.32											NEAT1				NFE2L2
ANKRD26		-0.76
ANKRD28			-1.22	1.31												HNF1B	NFE2L2
ANKRD30BL				-0.87
ANKRD35		1.1											NEAT1							AP1
ANKRD36BP1		-0.69																		AP1
ANKRD36BP2		2.58
ANKRD44		0.84
ANKRD45				0.95
ANKRD46		-0.69
ANKRD55				0.63
ANKRD62P1-PARP4P3		-0.97
ANKRD63		-1.3
ANKRD66				-0.89
ANKS1A			-0.94														NFE2L2		NFKB1
ANKS1B		-0.92													PPARG		NFE2L2
ANKS3				1.22									NEAT1
ANKS4B		-1.12														HNF1B
ANLN		1.11
ANO1		0.81											NEAT1		PPARG
ANO2		1.03		0.75	MALAT1								NEAT1
ANO3				0.6
ANO5		-0.77														HNF1B
ANPEP	0.84
ANTXR1		0.8
ANTXRLP1		1.43
ANXA1	-1.38	1.23	-0.91
ANXA10	1.88															HNF1B
ANXA2		1.29	-1.46		MALAT1					GAS5			NEAT1
ANXA2P1	-2.69
ANXA2P2			-1.26
ANXA2R		0.96
ANXA3		0.75
ANXA8L1				0.75
ANXA9				-0.7									NEAT1		PPARG	HNF1B
AOAH	1.11	1.09
AOC1	1.4	-1.32
AOC4P	1.37	-0.82
AOX1		-0.61
AP1AR		-0.71		0.69
AP1M2			1.02																	AP1
AP2B1				1.07															NFKB1
AP3B1	-1.03
AP3S1	-0.91
AP4S1	-1.91												NEAT1		PPARG
AP5M1				1.32
APBA2		1.23
APBB1	1.03
APBB1IP		0.79
APBB2			-0.86		MALAT1
APCDD1		1.91
APCDD1L		-0.74			MALAT1								NEAT1
APCS	2.48															HNF1B
APEX2				0.66											PPARG
API5				-1.49
APLN		-0.98													PPARG
APLNR			-0.88
APLP1		-0.91	-0.82
APOA1	1.35														PPARG
APOA4	2.21
APOB		-1.6
APOBEC1	2.28
APOBEC2	2.64
APOBEC3B			0.9
APOBEC3C		1.08
APOBEC3D		1.16
APOBEC3F		0.63
APOBEC3G		1.55
APOBR		1.3
APOC1		1.43	0.7										NEAT1
APOC3		-2.11													PPARG			RELA	NFKB1
APOD	-2.81		-2.33
APOE		-0.81											NEAT1
APOF	0.89
APOH		-2.42	-1.03													HNF1B
APOL1	-2.1		-0.98
APOL3		0.63
APOL4		1.09															NFE2L2
APOL6		0.74
APOLD1		-1.1	-2.06												PPARG		NFE2L2
APOOL	2	-0.82			MALAT1
APOPT1				2.75
APPBP2	-1.01														PPARG
APRT			0.66		MALAT1								NEAT1
AQP1	1.16														PPARG
AQP11		-0.68
AQP3		-0.75
AQP4		-0.76																		AP1
AQP5		-1.28
AQP6		-1.28
AQP7		-0.81													PPARG
AQP8	1.62
AQP9				0.77
ARAP2				0.7
ARC	1.13	-1.85	-0.66														NFE2L2
ARF4	-0.91																NFE2L2
ARF5			1.05
ARF6	-1.71
ARG2		-0.6
ARHGAP15		1.66															NFE2L2
ARHGAP19	-1.4		-2.3
ARHGAP20		0.98															NFE2L2
ARHGAP22		1.59													PPARG					AP1
ARHGAP25		1.21															NFE2L2
ARHGAP26		0.59						TUG1									NFE2L2			AP1
ARHGAP27				0.75											PPARG				NFKB1
ARHGAP28		-1.2	-1.56
ARHGAP29			-0.76
ARHGAP30		1.73													PPARG
ARHGAP33		-0.59
ARHGAP4		0.9											NEAT1
ARHGAP40		2.01
ARHGAP45		1.28
ARHGAP5				0.7									NEAT1		PPARG
ARHGAP6	0.87
ARHGAP9		1.9													PPARG		NFE2L2
ARHGDIB		1.28
ARHGDIG				-1.88
ARHGEF10			-0.81		MALAT1
ARHGEF12			-0.98													HNF1B
ARHGEF15	1.61
ARHGEF18	-1.41																NFE2L2
ARHGEF19		0.59											NEAT1
ARHGEF2		0.83													PPARG		NFE2L2
ARHGEF25		0.77																RELA
ARHGEF26		-0.74
ARHGEF3			-1.8														NFE2L2
ARHGEF33				1.47													NFE2L2
ARHGEF37				0.67
ARHGEF4		-0.6															NFE2L2
ARHGEF40			-0.86												PPARG
ARID4A		-0.79												HOTAIR						AP1
ARL1	-3.44																			AP1
ARL11		1.83
ARL15		-0.72
ARL4C		1.7	1.26
ARL6IP6				0.6													NFE2L2
ARMC3		0.78
ARMC4P1		-0.81
ARMC5				0.89													NFE2L2
ARMCX1			-1.07
ARNTL2		1.82
ARPC1B		1.39	0.83		MALAT1								NEAT1
ARPC2		0.65															NFE2L2
ARPP21		-1.41		1.14													NFE2L2
ARR3	0.96
ARRB1		0.95	-1.22										NEAT1
ARRB2				-0.67																AP1
ARRDC5		1.11
ARSA	2.3																			AP1
ARSB				2.47
ARSD	1.92
ARSE		-0.68
ARSF		-1.12
ARSI		-0.71
ART1	1.28			0.78
ART3				1.01
ART4				0.65
ASAH2B				1.35
ASB13			0.6	1.56												HNF1B
ASB15		-2.72
ASB17				0.66											PPARG
ASB2		0.87
ASB5		-1.07																RELA
ASB9	1.06	-1.23
ASCC1			-0.71
ASCC2			-0.68														NFE2L2
ASCL2		0.93
ASF1B		1.11															NFE2L2
ASIC3		-0.99
ASMT	2.01
ASMTL	-0.79		-0.66
ASNS			-0.62
ASPA		-1.31													PPARG	HNF1B		RELA
ASPDH		-1.17			MALAT1								NEAT1
ASPG		-0.83											NEAT1
ASPH	-2.25
ASPHD1		0.93		-0.96
ASPM		0.59		0.6
AS-PTPRE		0.77
ASS1	1.24	-0.92
ASTE1				0.96
ASUN				-0.97																AP1
ATAD5				-0.63
ATF1				0.65
ATF3		-3.37	-1.48
ATF4		0.59											NEAT1
ATF7	1.48															HNF1B	NFE2L2	RELA	NFKB1
ATG4B	-1.24
ATIC	-0.81
ATL2		-0.69														HNF1B
ATN1				0.75									NEAT1						NFKB1
ATOH7		-1.72													PPARG		NFE2L2
ATP10A			-1.41												PPARG
ATP10B	1.47															HNF1B	NFE2L2			AP1
ATP10D	-1.24			-2.42
ATP11A				1
ATP11B	-0.8
ATP12A	1.94	-1.93		1.2
ATP13A3	-1.02															HNF1B
ATP1A1			0.75		MALAT1								NEAT1
ATP1A3				-1.02
ATP1B1		-0.76													PPARG		NFE2L2	RELA
ATP1B2		-1.1													PPARG
ATP2A2	-1.28																NFE2L2
ATP2A3	1.46	1.08															NFE2L2
ATP2B2		-1													PPARG				NFKB1
ATP2B3	2.28
ATP2C2	0.84
ATP4B	1.71														PPARG
ATP5C1				0.6
ATP5G2	1.09																	RELA
ATP5L				0.61
ATP6AP1				1.7
ATP6AP1L		-0.7
ATP6AP2	-1.9
ATP6V0A4		-0.72													PPARG
ATP6V0D2		-1.61
ATP6V1A	-0.86														PPARG
ATP6V1B1		-1.14	0.59
ATP6V1C2		-1.16			MALAT1								NEAT1						NFKB1
ATP6V1G3		-1.58
ATP7A				0.81
ATP7B				0.96
ATP8A1	-1.22
ATP8A2			-0.81
ATP8B2		1.42		0.92													NFE2L2
ATP8B5P				-1.07												HNF1B
ATP9A	-1.32	0.66	-0.64										NEAT1
ATPIF1				-0.64
ATR				0.9													NFE2L2
ATRNL1		0.86
ATRX	-0.87
ATXN10	-1.15																NFE2L2	RELA	NFKB1
ATXN2			-0.66												PPARG		NFE2L2
ATXN7L1	1.43														PPARG	HNF1B
AUH		-0.69																		AP1
AURKB		1.27			MALAT1
AURKC		-0.83
AUTS2		-0.72
AVIL				1.83												HNF1B	NFE2L2
AVL9	-1.09																NFE2L2
AVPI1			-0.95
AVPR1A		-0.95
AVPR1B	1.04	-0.69
AXDND1		-0.9
AXIN2		1														HNF1B
AXL	-0.96	0.79			MALAT1
AZGP1	1.67	-0.95		-0.67
AZGP1P1		-1.06																		AP1
AZI2				0.64												HNF1B	NFE2L2
B2M		0.96																RELA	NFKB1
B3GALNT1				1.59
B3GALT1				0.63
B3GALT2		-0.79	-2.68														NFE2L2
B3GALT5		1.78
B3GAT2	1.46																			AP1
B3GNT1	-1.85		-1.19												PPARG
B3GNT4		-0.69																		AP1
B4GALNT1	1.92
B4GALNT3		-1.09															NFE2L2	RELA	NFKB1
B4GALT2	-0.93												NEAT1
B4GALT3				1.61
B4GALT5	1.18												NEAT1
BACE1			-0.98
BAG2	-1.75																			AP1
BAG3		-0.64															NFE2L2			AP1
BAI1	1.37												NEAT1						NFKB1
BAI3	1.79														PPARG		NFE2L2
BAIAP2		-1.05											NEAT1			HNF1B
BAIAP2L2		-0.97													PPARG	HNF1B
BAIAP3		-0.79		0.92									NEAT1
BAMBI			-1.18													HNF1B
BANK1		0.66
BARD1				-1.94
BARX2		-0.67
BASP1		1.24	0.97														NFE2L2
BATF	0.93	2.43															NFE2L2
BATF3		1.26
BAX	1.41	0.73			MALAT1					GAS5	H19		NEAT1	HOTAIR			NFE2L2			AP1
BAZ2A	-0.81												NEAT1			HNF1B	NFE2L2		NFKB1
BBOF1		-0.88																		AP1
BBS9	-1.39			-0.59
BC000988				-1.43
BC002831				0.75
BCAM			-0.91														NFE2L2		NFKB1
BCAN		0.93															NFE2L2
BCAR3	-1.52		-1.36													HNF1B
BCAS1		1
BCAT1		0.84
BCHE		-0.68															NFE2L2
BCL11A		1.8													PPARG			RELA	NFKB1
BCL11B		1.68	0.67												PPARG		NFE2L2
BCL2L13			-0.79
BCL2L15		1.1														HNF1B
BCL2L2			-1.1											HOTAIR		HNF1B	NFE2L2		NFKB1
BCL7C				1.04											PPARG
BCLAF1	-0.91																			AP1
BCR			0.61														NFE2L2
BDH2				-1.73
BDKRB1		-1.25
BDKRB2	1.12
BDNF	2.75														PPARG	HNF1B	NFE2L2	RELA	NFKB1	AP1
BEND3P3				0.8
BEND4		1.38														HNF1B	NFE2L2
BEND6		0.69															NFE2L2
BEST1		1.34
BEX4	-1.9		-1.14													HNF1B
BFSP1	1.78															HNF1B
BFSP2	1.66															HNF1B	NFE2L2
BHLHE40		-1.15													PPARG		NFE2L2	RELA		AP1
BHMT		-0.94																RELA	NFKB1
BHMT2		-0.7													PPARG					AP1
BIN2		1.55
BIRC2	-1.3
BIRC3		0.83	0.69															RELA	NFKB1	AP1
BIRC5		1.15
BIRC6				0.91													NFE2L2
BIRC7		1.25			MALAT1								NEAT1
BIVM				-1.25
BLACAT1		0.67
BLK		2.39
BLM		1.18
BLNK			1.5	1.15
BMF		0.63													PPARG		NFE2L2		NFKB1
BMP1		0.7															NFE2L2
BMP10	1.05																NFE2L2
BMP2	-3.12		-1.75									MEG3
BMP4		0.73		-0.64								MEG3			PPARG	HNF1B	NFE2L2	RELA	NFKB1
BMP5	1.05														PPARG	HNF1B
BMP7	-1.91	-1.18	-0.97
BMPR1A			-0.59														NFE2L2
BMS1P20		1.17
BNC1	2.07
BNC2			0.65
BNIP2			-0.88														NFE2L2
BOC		0.6
BOD1L1				1.34																AP1
BOK				-2.39
BORCS7		-0.59
BPESC1				0.68
BPHL	1.03	-0.76
BPI		-1.68			MALAT1										PPARG
BPIFA2				0.64
BPIFA4P				0.82
BPTF			-0.61		MALAT1								NEAT1
BRCA1	1.15									GAS5				HOTAIR			NFE2L2
BRD1	0.9														PPARG
BRD4	0.88																		NFKB1
BRD7P3				1.32																AP1
BRDT	1.69
BRINP3	2.03	-0.64
BRIX1			-0.7	1.97											PPARG
BRMS1	1.16				MALAT1										PPARG	HNF1B	NFE2L2
BRMS1L		-0.67
BROX				1.84
BRSK1		1.08											NEAT1		PPARG			RELA	NFKB1
BRSK2	0.88	-0.85		0.88											PPARG		NFE2L2
BSCL2		-0.86											NEAT1		PPARG		NFE2L2
BSN	1.93																			AP1
BSND		-1.14															NFE2L2			AP1
BSPH1				0.79
BSPRY			0.62	0.63
BST1	-1.79		-1.04
BST2	-1.36	0.77	-0.93																	AP1
BTBD1			-0.66														NFE2L2
BTBD11		-1.02
BTBD3			-0.81												PPARG		NFE2L2
BTBD6				0.59
BTC	-2.1														PPARG
BTG2	-0.96	-1.2	-0.62	0.64													NFE2L2
BTG3	-0.86		-1.09
BTK		1.98	0.67														NFE2L2
BTLA		1.3
BTN2A2		0.62													PPARG					AP1
BTN2A3P		0.76
BTN3A1		0.74
BTN3A2		0.63
BTNL3	1.13
BUB1		1.15
BX004987.7				0.61
BX571672.2				1.29
BX571672.3				0.88
BX571672.4				0.87
BYSL		0.64
BZW2			1.04										NEAT1		PPARG
C10orf105		1.44
C10orf113		-1.08													PPARG		NFE2L2
C10orf114				2.11												HNF1B	NFE2L2
C10orf126		-1.55
C10orf128		1.84
C10orf25				-1.42													NFE2L2
C10orf54				0.72
C10orf62				0.74
C10orf67		-0.76
C11orf16		0.62
C11orf21		2.06
C11orf45		0.71
C11orf54		-1
C11orf58	-0.81
C11orf63			-0.87
C11orf65		-0.77
C11orf80			0.65		MALAT1								NEAT1
C11orf84				-0.85
C11orf87		-2.97
C11orf94				0.81	MALAT1								NEAT1
C12orf42		1.37
C12orf57		0.8			MALAT1								NEAT1
C12orf60		-0.59
C12orf73				0.64													NFE2L2
C14orf132		0.89	-1.6
C14orf142				0.78
C14orf37		-1.14		0.84
C15orf32				0.84													NFE2L2
C15orf37				1.58
C15orf59		-1.12													PPARG	HNF1B	NFE2L2
C15orf61		-0.62		1.03													NFE2L2
C16orf11				0.85													NFE2L2
C16orf13				0.79	MALAT1								NEAT1
C16orf47				0.76
C16orf54		2.2													PPARG		NFE2L2
C16orf62				-0.91
C16orf71				0.81
C16orf80	1.79
C16orf86				-0.74
C16orf87		-0.97
C16orf89				-0.72
C16orf92				-0.61									NEAT1
C16orf93				1.28									NEAT1
C16orf96				1.05
C16orf97				-0.65
C17orf105				0.67											PPARG
C17orf62		0.7			MALAT1								NEAT1
C17orf78				-0.96
C18orf25	1.02																NFE2L2
C18orf32		-0.6
C18orf42				0.62
C18orf54				0.87
C18orf8				-0.66
C19orf24				-0.67
C19orf26	0.99			-0.79													NFE2L2
C19orf38		1
C19orf57	1.85
C19orf69				1.81
C19orf71		-0.77											NEAT1
C19orf80				0.63
C1DP3				0.82
C1orf101		-0.68		0.59
C1orf105	1.38
C1orf115			-0.63
C1orf145		-0.67
C1orf162		0.95
C1orf189				-0.62
C1orf198		0.64
C1orf204		-0.62													PPARG		NFE2L2
C1orf21	-2.66		-2.13
C1orf216		0.84	-0.6
C1orf61	1.43																NFE2L2
C1orf63				-0.66
C1orf64		-1.02
C1orf74				1.15
C1QA		1.93	1.92
C1QB		1.74	2.2
C1QC		1.81		1.57
C1QL1		-1.89
C1QTNF1		0.8
C1QTNF12		-0.62
C1QTNF7		-1.28														HNF1B
C1R	-2.27	1.84
C1RL		1.2																		AP1
C1S	-2.17	2.11																		AP1
C2			0.82		MALAT1										PPARG			RELA
C20orf194				0.69
C20orf196				-0.74																AP1
C20orf27		0.91											NEAT1
C21orf128				0.59
C21orf140		-0.58
C21orf62			-0.62
C21orf90				0.65
C22orf23				1.84
C22orf24				1.83												HNF1B
C2CD2		0.8
C2CD4B				0.96
C2orf27A	1.56
C2orf54		-2.08															NFE2L2
C2orf68			-1.06
C2orf71		-2.14													PPARG
C2orf72		-1.02													PPARG
C2orf74		-0.77
C2orf83				0.82
C3		2.52	2.68
C3AR1		1.08	0.92
C3orf27	1.63															HNF1B
C3orf35		-0.66																		AP1
C3orf80		1.88
C4BPA				-1.54												HNF1B
C4orf19			0.79
C4orf22		-1.09
C4orf48		1.08
C5AR2		-0.63											NEAT1
C5orf15	-1												NEAT1
C5orf22				1.07
C5orf28			-0.66
C5orf38		0.6
C5orf48				0.69
C5orf51		-0.64														HNF1B
C6		1.01
C6orf132		0.79
C6orf201		-0.98
C6orf62	-1.6														PPARG		NFE2L2
C7		1.22	2.01														NFE2L2
C7orf72				0.72
C8B	1.24
C8orf31		0.89
C8orf33			-1.39
C8orf46		-0.86
C8orf47				0.58
C9	1.78																NFE2L2
C9orf123				1.39
C9orf129				-1.98
C9orf139		1															NFE2L2
C9orf141				-0.67
C9orf142		0.61											NEAT1			HNF1B
C9orf24		-0.61			MALAT1										PPARG
C9orf43		-0.63
C9orf47		-0.7
C9orf66		-1.32
C9orf84		-1.06
C9orf89				-0.65									NEAT1
C9orf9			-0.65
C9orf92				1.03
CA10		-1.1	-2.55
CA12		-0.85
CA2		-0.77
CA3				1.38													NFE2L2
CA4	1.35
CA5A	2.91															HNF1B
CA8		-1.43															NFE2L2
CABP1		-0.78															NFE2L2
CABP7				-2.66																AP1
CACHD1		-0.63
CACNA1B	0.82
CACNA1C	0.92	0.6												HOTAIR
CACNA1E		-1.63														HNF1B
CACNA1H		-0.88																		AP1
CACNA1I		2.05
CACNA1S	2.24														PPARG
CACNA2D4		0.84
CACNB2	-2.15	-0.7	-0.93
CACNB3		0.7			MALAT1								NEAT1						NFKB1
CACNB4		-1.58															NFE2L2
CACNG3	1.8																			AP1
CACTIN	0.78
CAD		0.71		1.04
CADM3		2.83		-1.47
CALB1		-2.29		0.65
CALB2	0.99														PPARG
CALCA		-0.92
CALCB	1.9																		NFKB1
CALCR		-1.53																RELA
CALD1	-1.59			0.65																AP1
CALHM2		1.04		0.7
CALM1			-0.75										NEAT1				NFE2L2
CALML3		-1.87														HNF1B	NFE2L2
CALU	-1.03
CAMK1D		0.93													PPARG		NFE2L2		NFKB1
CAMK2A		-1.56		-0.6
CAMK2B		-1.49													PPARG
CAMK2N1		-1.13													PPARG
CAMK4	0.88	1.54													PPARG	HNF1B				AP1
CAMLG				0.61														RELA
CAMSAP2	-1.28		-0.74
CAMSAP3		-0.72
CAND2	-2.51		-1.55
CANX	-1.1												NEAT1				NFE2L2
CAPG		0.79	1.31
CAPN1			0.68														NFE2L2
CAPN11	1.1
CAPN12		-0.88			MALAT1												NFE2L2
CAPN13		-0.73
CAPN14				0.61											PPARG
CAPN2	-0.8		-0.76																	AP1
CAPN3	1.99		0.99												PPARG		NFE2L2
CAPN6		2.07																RELA		AP1
CAPN8		1.47																		AP1
CAPRIN2				1.69																AP1
CAPS2		-0.63
CAPZA1				1.66
CARD10				-1.54											PPARG
CARD11		2.13
CARD16		1.11		0.7
CARD6		0.86														HNF1B
CARD9		1.24
CARMIL2		1.98
CARS				1.42
CARTPT				-0.65				TUG1							PPARG
CASC15		0.86
CASC2		-0.72													PPARG		NFE2L2
CASC5				0.77
CASD1			-0.61	1.17											PPARG
CASKIN1				-0.94														RELA	NFKB1
CASP1		1.22	0.69
CASP2	0.77													HOTAIR		HNF1B
CASP4		0.9
CASP8		0.64			MALAT1							MEG3
CASQ2		-0.95
CASR	2.13
CAST			-0.66														NFE2L2
CASZ1		-0.62														HNF1B		RELA
CAT		-0.67														HNF1B
CATIP		-0.63
CATSPER3				1.28
CAV1	1.17													HOTAIR		HNF1B
CBARP		-1.48
CBFA2T3		1.25											NEAT1			HNF1B	NFE2L2
CBFB	-0.97																			AP1
CBL	2.06	0.6									H19							RELA	NFKB1
CBLB	-1.67		-0.75														NFE2L2	RELA
CBLC		-0.65
CBLN3		0.87
CBR4		-0.59														HNF1B
CBWD1		-0.66
CBX1	-1				MALAT1								NEAT1
CBX2	3.65	1.1											NEAT1
CBX3				0.75
CBX5				-0.67									NEAT1					RELA	NFKB1
CBX6		0.69													PPARG	HNF1B	NFE2L2		NFKB1
CBX7			-1.08
CBX8		0.69											NEAT1				NFE2L2
CBY1	-0.9
CCBL1	-0.99		-0.9										NEAT1				NFE2L2
CCDC102A		0.64
CCDC104				0.79													NFE2L2			AP1
CCDC117				1.23													NFE2L2		NFKB1
CCDC122		-0.71
CCDC129		-1.77
CCDC136		1.04
CCDC141		1.65													PPARG				NFKB1
CCDC144A		-1.79
CCDC144NL				0.82									NEAT1
CCDC148		-0.91											NEAT1		PPARG		NFE2L2		NFKB1
CCDC150		-0.72
CCDC151				-1.45
CCDC153				0.95
CCDC158		-0.9
CCDC160		-0.64		0.62													NFE2L2
CCDC162P		-0.69
CCDC167		0.61											NEAT1
CCDC170		0.61
CCDC178		-0.62
CCDC18		-0.59
CCDC186		-0.7
CCDC19			-1.24
CCDC22	2												NEAT1
CCDC3		1.32
CCDC64	1.28															HNF1B	NFE2L2		NFKB1
CCDC64B				-0.59									NEAT1			HNF1B
CCDC68		-1.15
CCDC69	1.62	0.82
CCDC7				3.05
CCDC71L		0.75
CCDC80		1.71													PPARG			RELA
CCDC81		-0.69
CCDC82		-0.71														HNF1B
CCDC85B		0.84											NEAT1		PPARG		NFE2L2
CCDC86	1.6
CCDC88B		1.68															NFE2L2	RELA	NFKB1
CCDC91			-1.87	2.57
CCDC97				-0.99	MALAT1								NEAT1
CCHCR1	1.2																NFE2L2
CCL11		1.34																RELA	NFKB1
CCL13		1.77
CCL17		1.35															NFE2L2
CCL18		2.25
CCL19	1.79	4.05	1.93															RELA	NFKB1
CCL2		0.79	0.79														NFE2L2	RELA	NFKB1
CCL21		3.3	0.62																	AP1
CCL22		2.1
CCL25	1.57			-0.87
CCL27	1.02														PPARG
CCL28		1.05
CCL3	1.35	-1.45																	NFKB1	AP1
CCL5		1.68	1.61		MALAT1													RELA	NFKB1
CCL8			0.72														NFE2L2
CCM2		0.6															NFE2L2			AP1
CCM2L				1.54
CCNA2		0.72												HOTAIR
CCNB2	1.99																			AP1
CCNC	1.03			0.59
CCND2	0.82	1.83		-0.73									NEAT1	HOTAIR	PPARG		NFE2L2
CCNDBP1				-0.82														RELA	NFKB1
CCNF	1.3												NEAT1
CCNG1		-0.59
CCNO		1.07
CCNYL2				-1.56
CCR1			0.67
CCR2		2.72	0.79
CCR4		1.94
CCR5	1.41	1.99	0.75															RELA	NFKB1	AP1
CCR6		1.19														HNF1B
CCR7		2.09	0.85														NFE2L2
CCR8	1.8
CCSER2			-0.95
CCT6A				-1.38											PPARG
CCT6B		-1.1															NFE2L2
CCT6P1				0.88
CD101	0.98	1.17
CD109		-0.64
CD14		0.87
CD151			-0.65								H19
CD160	1.09	0.61	0.6		MALAT1
CD163	1.11	1.41	1.25	-0.61
CD163L1		1.75
CD164	-1.11															HNF1B
CD180		2.25
CD19		2.09															NFE2L2		NFKB1
CD1C		2.72	1.18
CD1D		1.93	0.66	0.94
CD1E		2.6
CD2	1.17	2.5	1.45
CD200	-1.65		-1.31
CD200R1		1.84															NFE2L2
CD200R1L				1.82
CD207		1.24		-1.56
CD209		1.76
CD22		1.38
CD226		0.68											NEAT1			HNF1B				AP1
CD24	1.37		0.9
CD244		2
CD247		1.88		0.75													NFE2L2
CD27	2.54	1.61	0.95										NEAT1							AP1
CD28	3.09	1.78
CD2AP	-2.32		-0.74	0.74
CD300A	1.22	1.52
CD300C		1.31
CD300E		1.02
CD300LB		1
CD300LF		1.68
CD300LG		-0.83
CD33		1.74
CD34	1.06			-1.27												HNF1B
CD36		1.05											NEAT1		PPARG	HNF1B
CD37		0.6											NEAT1
CD38		1
CD3D		2.68	1.65
CD3E		2.14
CD3G		1.99																	NFKB1
CD4		1.35															NFE2L2
CD40		0.59																	NFKB1
CD40LG		1.64														HNF1B	NFE2L2		NFKB1
CD44		1.27															NFE2L2
CD46	-1.02																			AP1
CD47	-1.09				MALAT1															AP1
CD48		2.62	1.74																NFKB1
CD5	1.19	1.33						TUG1							PPARG
CD52		2.27	1.69
CD53		1.91	1.67												PPARG
CD55	-1.88		-0.81
CD59	-0.84																		NFKB1
CD5L		2.25
CD6		1.97
CD63		0.83											NEAT1
CD68	0.97				MALAT1								NEAT1		PPARG			RELA
CD69	1.66																NFE2L2
CD7		2.15																		AP1
CD70	1.99	1.53
CD72	1.81	0.9
CD74		0.97																RELA	NFKB1
CD79A		3.02											NEAT1		PPARG
CD79B	1.96	2.21											NEAT1				NFE2L2		NFKB1
CD80		1.42
CD83		-1.05
CD84		1.93
CD86		1.2																RELA
CD8A		1.76	0.95	1.04												HNF1B
CD8B		0.77
CD93	1.11
CD96		1.83
CDA		-0.7		-0.69																AP1
CDADC1		-0.97
CDC14A	-2.25	-0.65														HNF1B				AP1
CDC20		1.08	1.02										NEAT1							AP1
CDC20B		-1.71
CDC23	0.9																NFE2L2
CDC25B		0.75											NEAT1
CDC37L1				0.61												HNF1B			NFKB1
CDC42BPG				0.68	MALAT1								NEAT1				NFE2L2
CDC42EP1		0.63
CDC42EP2			-0.91		MALAT1								NEAT1
CDC42EP3	-2.65		-1.68													HNF1B
CDC42EP5		0.77											NEAT1
CDC42SE1		0.72											NEAT1				NFE2L2
CDC6		1			MALAT1
CDC7		1.29
CDCA2		0.71		-1.13													NFE2L2
CDCA4		0.71
CDCA5		0.8															NFE2L2
CDCA7L		0.71		1.04															NFKB1
CDCA8		0.92
CDCP1			0.99		MALAT1												NFE2L2
CDH1	2.11				MALAT1						H19	MEG3		HOTAIR
CDH10			-1.49
CDH11		1.41	0.68
CDH12	2.17			-1.46
CDH13			-0.99					TUG1									NFE2L2
CDH15	-1.48	-1.63											NEAT1
CDH19		-1.44
CDH20		-1.81
CDH23		0.77														HNF1B
CDH3		0.75	0.86													HNF1B
CDH4	1.62				MALAT1								NEAT1
CDH6		1.09	0.67
CDH8				0.61
CDH9		-0.97													PPARG	HNF1B
CDHR2		-0.88			MALAT1
CDHR3		-0.8															NFE2L2		NFKB1
CDHR5		-1.17													PPARG
CDK11A				-1.52
CDK14	-1.48	-0.7															NFE2L2		NFKB1
CDK18	1.04												NEAT1		PPARG
CDK2AP1				1.07															NFKB1
CDK8	1.04										H19
CDKL1		-0.75													PPARG
CDKL3				1.23													NFE2L2
CDKL5	1.57																NFE2L2
CDKN1B			-1		MALAT1					GAS5
CDKN1C	-1.74	-0.69	-2.01					TUG1												AP1
CDKN2B		0.93					PVT1													AP1
CDKN2C	1.15																NFE2L2
CDNF		-1.26															NFE2L2
CDR1		-1.25
CDRT15P1				0.76
CDS1	-2.88
CDSN	1.22																			AP1
CDV3	-0.96																NFE2L2
CDX2	0.88														PPARG	HNF1B		RELA	NFKB1
CEACAM1		-0.72
CEACAM21		1.62
CEACAM4		1.41
CEACAM5	1.44
CEBPA	1.71	0.64	0.73													HNF1B
CEBPD	-1.07														PPARG
CEBPE	2.04																NFE2L2
CEBPG				-0.63
CECR1		1.13
CECR2		-0.71
CECR6		0.78
CECR7	0.8
CEL	1.37	-2.34	-0.91
CELF2		1.01	0.81												PPARG	HNF1B		RELA
CELF3		-0.64			MALAT1								NEAT1		PPARG				NFKB1	AP1
CELF5				-0.82
CELP	2.26																			AP1
CELSR3	1.1
CEMIP			0.67
CEND1		-0.75													PPARG
CENPE				-0.63
CENPF		1.04
CENPK				1.92
CENPP				-0.72
CENPT				-0.78
CENPU			0.73
CENPVP1				0.62
CEP112	-1.91		-0.81	0.99	MALAT1								NEAT1
CEP135		-0.75
CEP152	4
CEP290		-0.68	-0.61
CEP57	-2.04			-1.23
CEP63			-0.6
CEP68			-0.59
CEP85L				0.81
CERCAM		0.79													PPARG
CERKL		-0.77													PPARG
CERS4			0.66
CERS6	-1.15		-1.62
CES2		-0.71
CES3		-1.19		0.75
CETN1	1.89
CETN2	-0.83
CETN3			-1.12	0.64
CETP			-1.08
CFAP54		0.85
CFAP57		-1.03
CFAP69		-0.75
CFB		-2.45	0.91		MALAT1												NFE2L2
CFD		2.38	0.79										NEAT1
CFH	-0.89	0.98
CFHR1		3.9
CFHR3	1.46
CFHR4	1.69
CFL2		-0.66
CFP		1.6															NFE2L2			AP1
CGA	1.54
CGNL1		-0.68
CGRRF1			-0.68	-3.7											PPARG		NFE2L2
CH25H			0.67												PPARG		NFE2L2
CHAD		-1.49															NFE2L2		NFKB1
CHCHD10				0.72
CHCHD2P6				-0.63
CHCHD2P8				0.74
CHCHD7			-0.71												PPARG		NFE2L2
CHD3	-1.16	0.83													PPARG	HNF1B
CHD4				1.32														RELA	NFKB1
CHD5	1.5	-0.76														HNF1B				AP1
CHEK1	3.2
CHEK2		0.73											NEAT1
CHGB	2.11
CHI3L1	-3.18	-2.01	-2.7
CHI3L2		2.8																		AP1
CHIC1		-0.66
CHIT1		1.83
CHKA	1.02												NEAT1
CHKB				0.76
CHL1			1.05
CHML				0.86
CHMP2B			-0.59
CHN1	1.12		-1.16
CHODL				0.87											PPARG	HNF1B	NFE2L2
CHP1	0.69
CHP2		-2.2
CHPF	-1.23												NEAT1		PPARG	HNF1B	NFE2L2	RELA	NFKB1
CHPT1		-0.62	-0.68
CHRDL1	-0.88	-0.79														HNF1B			NFKB1	AP1
CHRM1		-0.9		-0.86											PPARG
CHRM3			-0.81
CHRNA1	3.13																			AP1
CHRNA3	1.53
CHRNA4		-1.53		-0.63									NEAT1						NFKB1
CHRNB2		1.17
CHRNB4		-1.38
CHRNE	2.95														PPARG
CHST11		0.76
CHST15		1.28	0.76												PPARG		NFE2L2
CHST2	-2.14
CHST3				-0.64
CIB1				0.81													NFE2L2
CIB2		1.24
CIDEC		2.84
CIITA		0.97															NFE2L2
CILP	-1.37	1.4																		AP1
CIRBP	-0.7																NFE2L2			AP1
CISD1		-0.77
CISH		-0.85
CIT				0.85
CITED1	1.98																	RELA
CITED2	-1.31		-1.16												PPARG		NFE2L2		NFKB1
CITF22-49D8.1				0.81
CKAP2L				0.7
CKAP5	-0.98				MALAT1															AP1
CKLF				3.31
CKM	1.77												NEAT1		PPARG
CKS2			0.92	-0.58
CLC		1.94	0.85
CLCA1	1.35
CLCA4				1.01
CLCC1			-0.64
CLCF1				0.59	MALAT1								NEAT1		PPARG		NFE2L2
CLCN1	1.7														PPARG			RELA	NFKB1
CLCN3			-0.58																	AP1
CLCN5	1.9															HNF1B	NFE2L2
CLCN7				2.43
CLCNKA		-1.16																		AP1
CLCNKB		-1.04													PPARG
CLDN1		0.82
CLDN10	1.36																		NFKB1
CLDN12		-0.61
CLDN14	1.27																			AP1
CLDN4	2.94		0.82										NEAT1							AP1
CLDN5			-1.76															RELA	NFKB1
CLDN7			0.71										NEAT1				NFE2L2			AP1
CLDN8		-1.32
CLEC10A	1.75	2.57	1.01
CLEC11A	0.79	0.6																RELA
CLEC12A		1.82
CLEC16A	-1.54		-0.6	1.01
CLEC17A		2.04
CLEC18A		-1.19
CLEC18B		-1			MALAT1
CLEC18C		-1.03
CLEC1A		-0.62	-0.59
CLEC2D		1.16
CLEC4A		0.64
CLEC4C		3.17
CLEC4F		1.24															NFE2L2
CLEC7A		0.83	0.83
CLGN	1.59
CLIC3		0.99											NEAT1
CLIC5	-4.38	-1.48	-2.05
CLIC6		1.56
CLIP1	-1.09
CLIP2		0.67		0.83
CLIP3	-2.06		-1.45										NEAT1
CLK1				2.07
CLMP		1
CLN5				-0.61											PPARG
CLN8				0.89
CLNK		-1.27
CLPTM1	0.75	-0.67											NEAT1
CLRN3		-0.75
CLSPN		1.09
CLU		0.97	1.69																	AP1
CLUH		-0.61																		AP1
CLUL1	1.87	-0.67
CLVS1				-0.89															NFKB1
CMAHP	-1.81		-1.05
CMBL		-1.04
CMIP		-0.6			MALAT1								NEAT1				NFE2L2
CMKLR1		0.73
CMTM2		-1.21
CMTM3		0.61
CMTM5		0.7															NFE2L2
CMTM7		0.81		1.16
CNDP1		-1.19
CNIH				-1.8
CNIH1	-0.99
CNIH3				0.82
CNKSR2		0.98
CNN2		0.89
CNNM1		1.44															NFE2L2			AP1
CNNM2	1.42	-0.92						TUG1
CNOT6				-0.66									NEAT1
CNOT6L				0.68
CNPY3		0.82															NFE2L2
CNPY4		0.63											NEAT1
CNR1		0.96		1.4											PPARG		NFE2L2	RELA	NFKB1
CNR2	1.42	2.92
CNRIP1		0.83		1.14
CNTD2				-1.06
CNTF	2.16																NFE2L2		NFKB1
CNTN2	0.93
CNTN3		-0.64
CNTN5		-0.93														HNF1B
CNTN6				1.25				TUG1							PPARG	HNF1B	NFE2L2
CNTNAP3				1.16
CNTNAP5		-1.52
CNTRL		0.7
CNTROB				1.93									NEAT1
COCH	3.29	-1.01
COL11A1	1.85																		NFKB1
COL11A2	1.64														PPARG			RELA	NFKB1
COL14A1	1.64	1.81
COL15A1		1.33	1.07
COL16A1		1.6	0.68														NFE2L2
COL17A1	1.65	1
COL19A1		-1.01																		AP1
COL1A1	1.1	2.48									H19		NEAT1		PPARG		NFE2L2	RELA	NFKB1
COL1A2		1.84	2.07															RELA	NFKB1
COL24A1		-0.75													PPARG
COL26A1				0.79
COL3A1	-1.46	2.3
COL4A1		1.03
COL4A2	0.93	0.93
COL4A3	-1.87		-0.87
COL4A3BP				1.17											PPARG
COL4A4	-3.72		-0.89
COL4A5	-1.97		-1.81	-1.64											PPARG	HNF1B			NFKB1
COL4A6				-0.68											PPARG	HNF1B			NFKB1
COL5A1		1.86		0.75	MALAT1								NEAT1
COL5A2		0.82
COL6A2		0.72											NEAT1
COL6A3		2.42	2.21
COL6A4P1				0.86													NFE2L2
COL6A4P2		-1.67													PPARG		NFE2L2			AP1
COL6A5		4.09
COL7A1		1.32															NFE2L2		NFKB1
COL8A1		1.44
COL8A2		1.61													PPARG					AP1
COL9A3	2.8												NEAT1
COLCA1		-0.81
COLEC11		-0.59
COLEC12		0.98
COLGALT1		0.72
COLGALT2			-1.68
COLQ	-1.79
COMMD1				0.65
COMMD10				0.98																AP1
COMMD6				1.49
COMMD9			0.59
COMP	1.19	1.65	0.82
COPB2				-0.71													NFE2L2
COPS2		-0.66													PPARG
COPS4			-0.59	0.64
COQ7	1.43																		NFKB1
CORO1A	1.68	2.23	1.57
CORO1C			0.64
CORO2A				0.73									NEAT1			HNF1B
CORO2B	-2.34		-2.04	0.67													NFE2L2
CORO7				-0.63
COX6A2	1.46	-1.22
COX6C	-0.81				MALAT1								NEAT1
CP	1.34	1.97
CPA3		2.41	2.03
CPA4		2.62
CPE		1.01
CPEB1		-0.99	-1.04														NFE2L2			AP1
CPEB3		-0.63															NFE2L2			AP1
CPEB4		-0.73															NFE2L2
CPED1		0.7
CPHL1P				1.14																AP1
CPLX2	1.47																	RELA
CPN2		-1.18
CPNE1	0.97														PPARG			RELA
CPNE4		-1.12																		AP1
CPNE6	1.06	-1.13
CPO		-0.69
CPPED1				0.75
CPQ	-0.95			0.69
CPS1	2																NFE2L2
CPT1C		1.01			MALAT1								NEAT1
CPVL		0.73	0.83
CPXM1		1.66															NFE2L2
CPZ		2.05
CR1	-2.14		-1.06
CR2		-2.2																RELA	NFKB1
CRABP1		-2.3															NFE2L2
CRACR2A		1.44
CRB2		-1.17
CRB3				-0.62												HNF1B	NFE2L2
CREB3L2	-1.47		-1.23
CREB3L3		-1.92											NEAT1		PPARG					AP1
CREBZF				-0.83
CRELD1			-0.59	0.74	MALAT1
CRH	1.98															HNF1B
CRHBP		-1.2	-1.74																	AP1
CRHR1	0.92																			AP1
CRHR2	0.91
CRIP1	1.27	1.02	1.01										NEAT1
CRIP2		0.68	-0.77										NEAT1
CRISP3	1.76
CRLF1	1.65	2.07											NEAT1
CRNDE				-0.75											PPARG	HNF1B				AP1
CROCC	0.85
CRP		-1.33																	NFKB1
CRSP8P				0.63
CRTAM		1.74	0.63													HNF1B
CRTC1	1.35														PPARG
CRY2				1.02									NEAT1				NFE2L2
CRYAB	0.76															HNF1B		RELA
CRYBA4	0.68
CRYBB3		-0.61															NFE2L2
CRYGA	2.95														PPARG
CRYGD	2.14																NFE2L2	RELA
CRYM	2.47	-0.75
CRYZ				-0.6
CRYZL1			-1	-1.01																AP1
CSDC2	-1.08	-1.07
CSF1		0.61															NFE2L2	RELA		AP1
CSF1R	1.86	1.46	0.97													HNF1B
CSF2	1.62																	RELA	NFKB1
CSF2RB		1.75
CSF3R	1.38	0.87																		AP1
CSGALNACT2			-0.73	0.65													NFE2L2
CSH2				1.3
CSHL1	0.85			0.92									NEAT1
CSK		0.68			MALAT1								NEAT1			HNF1B	NFE2L2
CSMD1		-1.06															NFE2L2
CSMD2		0.65
CSMD3		-1.64
CSNK1A1	-1.07
CSNK2A2			-0.76
CSRNP1		-1.19
CSRNP2			-0.87										NEAT1
CSRP1			-1.33										NEAT1
CSRP3	1.3
CST6		2.23	1.04
CST7	1.35	1.01															NFE2L2
CSTA		1.18
CSTB		0.59											NEAT1
CTAGE11P				0.6
CTDSPL	-1.72		-0.79														NFE2L2			AP1
CTF1	1.12
CTGF	-2.29	-0.67	-1.99															RELA	NFKB1
CTH		-1.3
CTHRC1		1.02			MALAT1															AP1
CTLA4		1.28
CTNNA1	-0.91												NEAT1					RELA
CTNNA2	1.81			0.67														RELA
CTNNA3		-1.35						TUG1								HNF1B				AP1
CTNNAL1			-0.87
CTNNBIP1	-2.32		-1.51													HNF1B
CTNND1		-0.63														HNF1B
CTRB2	1.29
CTSB			0.65
CTSF				1.02
CTSG	0.84	2.53	0.72
CTSH	1.61		0.72		MALAT1								NEAT1		PPARG
CTSK		1.32	0.63		MALAT1															AP1
CTSLP8		-1.79
CTSO			-0.97
CTSS		1.74	0.87
CTSV		-1.96	-1.83
CTSW	0.99	0.88			MALAT1								NEAT1
CTSZ		0.84											NEAT1
CTU2				0.95	MALAT1								NEAT1
CTXN1		0.85
CTXN3		-1.01														HNF1B
CUBN	0.8	-0.82
CUL4B		-0.58											NEAT1			HNF1B	NFE2L2
CUX1			-0.66										NEAT1		PPARG
CUX2	3.24	1.87														HNF1B
CWH43		-0.85															NFE2L2
CX3CR1		1.01
CXADR	-4.05		-1.69														NFE2L2
CXCL1		1.33
CXCL10				0.6														RELA	NFKB1
CXCL12		0.93
CXCL13				-0.72											PPARG		NFE2L2
CXCL16		0.77		-3.11													NFE2L2
CXCL17				-1.89
CXCL2		-1.17																		AP1
CXCL3	2.03	-1.04
CXCL6		2.97	2.26
CXCR2	1.3
CXCR2P1		1.28
CXCR3		1.85
CXCR4			0.77		MALAT1											HNF1B		RELA
CXCR5	1.76	1.7											NEAT1				NFE2L2	RELA	NFKB1
CXorf21		0.83															NFE2L2
CXorf28				0.91
CXorf36		0.92
CXorf56				-0.79
CXorf57		-0.67
CXXC4		-0.76		1.59											PPARG		NFE2L2		NFKB1
CYB561D1		0.63											NEAT1						NFKB1
CYB5D1				0.71													NFE2L2
CYB5R4			0.62														NFE2L2
CYBB		1.6
CYBRD1		0.99															NFE2L2
CYFIP2	1.12															HNF1B
CYP11B1	0.82
CYP17A1	2.38	-1.18
CYP1B1	-2.9	1.1
CYP20A1				-0.74
CYP24A1	2.82		1.44
CYP26A1	1.32															HNF1B	NFE2L2	RELA	NFKB1
CYP26B1		-2.27	-1.1														NFE2L2		NFKB1	AP1
CYP26C1				-0.96
CYP27B1		-2.21
CYP2A13	1.49
CYP2A6	0.78			-0.68
CYP2AB1P				-1.15
CYP2B6		-1.47
CYP2C8	1.93	-1.62
CYP2C9		-0.99
CYP2J2		-0.83
CYP2W1		-1.3														HNF1B
CYP39A1			-0.73													HNF1B
CYP3A4	0.95	-1.53
CYP3A5		-1.14	-0.75
CYP3A7		-1.98
CYP46A1		-0.89		0.89												HNF1B
CYP4A11		-1.59
CYP4A22		-1.96		-1.49																AP1
CYP4B1		-0.91
CYP4F11	1.31	-1.27			MALAT1												NFE2L2
CYP4F12	1.48	-0.62
CYP4F2	2.33	-1.69
CYP4F24P		1.51
CYP4F3		-1.4
CYP4V2		-0.67		-0.66
CYP4X1		-0.66
CYP4Z1		-2.07
CYP8B1		-1.25
CYR61	-1.62	-2.07
CYSLTR2		0.7
CYSRT1		-1.13
CYTH2	0.88				MALAT1								NEAT1			HNF1B	NFE2L2	RELA	NFKB1
CYTH4		0.93
CYTIP		0.79	1.02
CYTOR		1.07
D2HGDH		-0.75
DAB2				-0.79												HNF1B				AP1
DACH1		-0.88	-2.23
DACT1		1.01	0.97														NFE2L2			AP1
DAG1	-2		-0.87														NFE2L2
DAGLA	2.71
DALRD3				-1.73													NFE2L2
DANCR				0.65
DAO	2	-1.25
DAPK1	-0.8			0.6
DAPK2	1.37			0.61
DAPP1		1.99
DAZAP2				-0.63													NFE2L2
DAZL				1.07
DBF4	-1.13
DBH		-1.04
DBNDD1				-0.84									NEAT1
DCAF12L1		0.77
DCAF12L2				-0.7
DCAF13		-0.6
DCAF4	2.93
DCAF8	-1.79			-0.78
DCANP1		3.8
DCBLD1				-0.63
DCBLD2			-0.84														NFE2L2			AP1
DCC	1.29			0.91
DCDC2		0.7
DCHS1	1.24	0.62															NFE2L2
DCLK1		0.99											NEAT1						NFKB1
DCN		0.99	-1.45
DCST1				-0.86									NEAT1
DCSTAMP		-0.92
DCTD	-1.39														PPARG	HNF1B
DCTN1				1.38											PPARG
DCTN5	-1.16														PPARG		NFE2L2	RELA	NFKB1
DCTPP1		0.64
DCUN1D4	-0.78												NEAT1		PPARG		NFE2L2
DCUN1D5				-1.17													NFE2L2
DCX				-0.73											PPARG
DDAH1	2.76	-0.67														HNF1B		RELA
DDC		-1.17														HNF1B
DDHD2	-0.96		-0.87
DDN	-4.78	-2.36	-1.9																NFKB1
DDO		-0.7
DDR2		0.74																RELA		AP1
DDRGK1				-0.87	MALAT1															AP1
DDT				-1.86																AP1
DDX1	-1.07																NFE2L2
DDX11	0.77
DDX17	-1.36																NFE2L2	RELA
DDX25		-1.07
DDX28	1.11
DDX39A	0.96												NEAT1
DDX50			-0.72														NFE2L2	RELA	NFKB1	AP1
DDX51	1.3														PPARG					AP1
DDX52				0.69
DDX59				-1.63	MALAT1		PVT1	TUG1		GAS5			NEAT1		PPARG
DDX60			-0.84
DEDD				-1.01
DEF6		1.85															NFE2L2
DEFB1		-0.99
DEFB108P2				0.65
DEK	-0.84
DENND2A		0.68
DENND2D			0.76	1.51
DENND4C				0.87
DEPDC1B		-1.6													PPARG
DEPDC4		-1																	NFKB1
DEPDC5	0.95														PPARG
DEPDC7		-1.7																		AP1
DERL3		1.58													PPARG			RELA
DESI2	-0.68																			AP1
DGAT1	1.13												NEAT1
DGCR11	-0.84
DGCR9	1.13	-0.63
DGKA		1.6		1.18
DGKB		-1.38
DGKK				0.64
DGKQ	1.25														PPARG		NFE2L2
DHCR24			1.1		MALAT1											HNF1B
DHDH		-1.53
DHODH	1.84
DHRS3			-1.14
DHRS4L2		-0.62		0.86														RELA	NFKB1
DHRS9		2.56	0.92
DHX58				0.98													NFE2L2
DIABLO				-1
DIAPH3		0.64
DIO1		-0.68		-0.98													NFE2L2		NFKB1
DIP2C		-0.64	-0.59										NEAT1
DIRAS1		-1.2
DISC1		0.91
DISP2		1.22
DIXDC1			-0.61	-0.59													NFE2L2
DKFZP434I0714				0.62												HNF1B	NFE2L2
DKFZP434L187				0.66
DKFZp566F0947				-0.82
DKFZP586I1420			-0.8
DKK1	-1.9																NFE2L2
DKK3		1.26																	NFKB1
DLD		-0.68
DLEU2L				0.71
DLG5	-1.05
DLGAP1		1.92																		AP1
DLGAP2		-1.99
DLGAP5	2.68
DLL4		-0.95																	NFKB1
DLX4	3.04																NFE2L2
DMD	-2.1														PPARG	HNF1B	NFE2L2
DMGDH		-0.9
DMKN		0.61
DMPK	0.99				MALAT1								NEAT1				NFE2L2
DMRT2		-1.47																		AP1
DMRTA1		-0.58
DMWD	0.96				MALAT1								NEAT1						NFKB1	AP1
DMXL1		-0.61
DMXL2				0.84									NEAT1					RELA
DNA2		-0.59
DNAH11				0.66
DNAH17	2.37
DNAH2				0.76									NEAT1		PPARG
DNAH3	1.63
DNAH7	-1.48
DNAH8		1.09
DNAJA1	-1.13																NFE2L2	RELA	NFKB1
DNAJB1			0.58												PPARG
DNAJB13		0.67			MALAT1								NEAT1
DNAJB3		-0.66													PPARG
DNAJB7				1.15
DNAJB9	-2.89	-0.89
DNAJC12		-0.79																		AP1
DNAJC2			-0.59														NFE2L2
DNAJC22	2.17		0.73
DNAJC24	-1.52		-0.66
DNAJC25		-0.81
DNAJC28		-0.94
DNASE1L2	0.94			1.55														RELA	NFKB1	AP1
DNER		-0.95
DNHD1				1
DNM1L				1.13
DNM1P41				0.79
DNM3				1.2												HNF1B
DNMT3L		-1.46
DNPH1	0.81
DNTTIP2			-0.73
DOC2A	0.92			1.42	MALAT1								NEAT1						NFKB1
DOC2B	1.45
DOCK10	2.01	0.83
DOCK11		1.04													PPARG
DOCK2		1.95	1.01
DOCK4			-0.69														NFE2L2		NFKB1
DOHH	1.43
DOK1		0.97															NFE2L2
DOK2	1.13	1.69
DOK3		1.03			MALAT1								NEAT1
DOK7		-0.63			MALAT1								NEAT1		PPARG
DOLK	1.06
DONSON				0.71
DOT1L	2.01	-0.61
DPEP1	1.54	-1.46		-0.94	MALAT1								NEAT1
DPEP2		0.75
DPF1	2.15												NEAT1
DPF3		-0.86
DPP10				-0.66													NFE2L2
DPP4		-1.34													PPARG	HNF1B
DPP6	-2.87	-1.95	-2.82																NFKB1
DPP8			-0.73														NFE2L2
DPT		0.69
DPY19L1P1				1.52
DPY19L1P2		-0.65
DPY19L2		-0.67
DPY19L4			-0.69										NEAT1
DPYD			-0.78
DPYS	1.25	-0.89		0.88
DPYSL3	-3.78	0.62	-1.41												PPARG		NFE2L2
DRAIC		-1.96																		AP1
DRAM1				-0.8
DRAP1				0.64											PPARG		NFE2L2
DRC1				-1.09
DRD1	1.23				MALAT1
DRD3	1.43			1.71
DRD4		-0.89											NEAT1
DRD5		-1.25															NFE2L2
DRICH1		-0.8
DROSHA				-0.85
DRP2		2.45															NFE2L2		NFKB1
DSCAML1		-0.65											NEAT1							AP1
DSE		0.89															NFE2L2
DSG1				0.96							H19									AP1
DST	-1.24
DSTN	-0.92												NEAT1
DSTNP2				-0.69
DTHD1		0.91														HNF1B
DTL		1.26		0.68
DTX3L		0.76
DTYMK		0.62
DUOX2		-1.08		1.39											PPARG
DUS1L				1.3
DUS4L		-0.68
DUSP1	-1.6	-3.09	-0.98														NFE2L2
DUSP14	-1.07		-0.8
DUSP15		-0.66		-0.71																AP1
DUSP16				-0.93												HNF1B
DUSP2	0.87	-1.62		1.34													NFE2L2
DUSP26		-1.19
DUSP4		0.61																		AP1
DUSP5		-0.94															NFE2L2		NFKB1
DUSP8		-0.97															NFE2L2
DUSP9		-0.85
DUT	-0.98																NFE2L2
DYNC1I1	-1.32	-0.68	-1.59														NFE2L2
DYNC1LI1			-0.62												PPARG
DYNLL1		0.69																	NFKB1
DYNLT3	-0.82	-0.67	-0.67
DYRK1A	-0.96
DYRK2	1.02	0.87	0.61												PPARG	HNF1B
E2F1		0.7								GAS5	H19
E2F2	1.88	1.85
E2F3				-1.63							H19	MEG3				HNF1B		RELA
E2F7		1.46															NFE2L2
E2F8		1.14
EAF2		-0.85
EAPP				0.94											PPARG		NFE2L2
EBF3		0.62
EBI3		1.15
ECEL1		-0.92
ECHDC3		-0.78
ECHS1	0.94			0.62																AP1
ECI1				1.13
ECI2		-0.63		-0.66
ECM1			-0.92										NEAT1
ECM2			-0.71												PPARG	HNF1B
ECRP	1.06																			AP1
EDA				0.68											PPARG	HNF1B	NFE2L2		NFKB1
EDA2R		0.69
EDC3				0.62	MALAT1								NEAT1
EDN1		0.61
EDNRB		0.63																		AP1
EEA1		-0.65
EEF1A1		0.7
EEF1A2			0.66		MALAT1								NEAT1						NFKB1
EEF1B2		0.69
EEF1B2P1				-0.92
EEF1D		0.65											NEAT1
EEF1G		0.84			MALAT1								NEAT1
EEPD1				0.71												HNF1B
EFCAB12				-0.66
EFCAB9				0.64
EFEMP1			-1.08
EFEMP2		0.65	-0.61		MALAT1								NEAT1				NFE2L2		NFKB1
EFHC1			-0.72
EFHD1			-0.74
EFHD2		0.63													PPARG		NFE2L2
EFNA2	1.57			0.61
EFNA4		0.66													PPARG		NFE2L2
EFNB2			-1.11
EFNB3		1.1											NEAT1
EFR3A	-1.31
EFR3B	1.1																NFE2L2			AP1
EGF		-2.42	-1.28	-1.07														RELA	NFKB1
EGFEM1P		-0.78
EGLN3			0.62																	AP1
EGOT		-0.9														HNF1B
EGR1	1.06	-3.65		2.68													NFE2L2		NFKB1
EGR2	3.58	-1.15															NFE2L2		NFKB1
EGR3		-2.11													PPARG		NFE2L2	RELA	NFKB1	AP1
EHBP1	-0.82		-0.6												PPARG			RELA		AP1
EHBP1L1		0.91			MALAT1								NEAT1							AP1
EHD2			-0.61
EHD3		-1	-2.33	1.14														RELA	NFKB1
EHD4			-0.7	0.74													NFE2L2
EHF		0.61															NFE2L2	RELA	NFKB1
EHHADH	1.13	-0.98
EI24	-1.15																		NFKB1
EID1	-1.23
EIF2A	-1.54																NFE2L2
EIF2B1	2.1
EIF3E	-0.91			-1.01
EIF3J	-1.52
EIF3M	-2.28
EIF4EBP1	2.06																NFE2L2			AP1
EIF4G3				0.73
EIF4H				1.16									NEAT1							AP1
EIF5A2		-0.78															NFE2L2
EIF5B				0.69
ELAC2	0.71
ELAVL2	0.82											MEG3				HNF1B
ELF2				0.63											PPARG	HNF1B	NFE2L2			AP1
ELF3			0.66												PPARG			RELA	NFKB1	AP1
ELF4		0.59	-0.7														NFE2L2
ELF5	1.12														PPARG		NFE2L2
ELFN2		0.64
ELK2AP		2.38
ELMO1	1.22	0.82														HNF1B	NFE2L2	RELA	NFKB1
ELMO3			0.59	0.63	MALAT1								NEAT1		PPARG
ELMOD1		-1.05
ELN	1.69	0.74		1.82
ELOA2		-0.9
ELOVL4		-1.26	-1.86
ELOVL5	-0.92
ELOVL7		-0.75
ELP4		-0.67		-0.62
ELTD1			-0.96
EMB		0.95
EMC2	-1.01	-0.59	-0.64
EMC4				-0.78
EMC6				-3.04
EMCN		-0.81	-2.09														NFE2L2
EMILIN1		1.29														HNF1B
EMILIN2		1.32
EML1			-1.14														NFE2L2
EMP1		0.72	-0.6
EMP2			-1.37										NEAT1
EMP3		1.3											NEAT1							AP1
EMX1		-0.68											NEAT1
EMX2	2.08	-0.79																	NFKB1
EN2	1.98
ENC1		1.1
ENG	1.17												NEAT1				NFE2L2
ENO1	1.11														PPARG		NFE2L2
ENO2		0.84											NEAT1
ENOPH1			-0.86												PPARG		NFE2L2
ENPEP	-3.63	-0.93	-1.12													HNF1B
ENPP3		-0.91
ENPP4		-0.86	-0.68
ENPP6		-1.17
ENPP7		-0.87													PPARG
ENTPD1				0.6
ENTPD5		-0.82
ENTPD8		-0.69											NEAT1
ENY2				1.13											PPARG	HNF1B			NFKB1
EOMES		2.29																	NFKB1	AP1
EP400	-1.34												NEAT1
EPB41L2		0.64															NFE2L2			AP1
EPB41L3	1	-0.97																		AP1
EPB41L4A				-1.78
EPB41L4B		-0.65																	NFKB1
EPB41L5			-1.52
EPHA1	1.56													HOTAIR	PPARG	HNF1B
EPHA2				0.93		MIAT							NEAT1
EPHA3		0.64													PPARG
EPHA4			-0.67										NEAT1		PPARG					AP1
EPHA5	1.92														PPARG
EPHA6		-1.23
EPHA7				1.36
EPHB1	1.59																	RELA	NFKB1
EPHB2	1.11	1.44																RELA
EPHB4	1.25			-0.91	MALAT1								NEAT1		PPARG		NFE2L2
EPHB6		0.83		0.65																AP1
EPHX1		-0.64
EPHX2		-0.65															NFE2L2
EPN3		-0.7											NEAT1				NFE2L2
EPO	1.2
EPS15	-1.2																NFE2L2		NFKB1
EPS8L3				-0.68
ERAP2		0.9
ERBB2IP			-0.6	0.75													NFE2L2
ERBB4	-1.88		-0.68															RELA
ERC1	1.29
ERC2			-0.64
ERCC2	0.93												NEAT1
ERCC5			-0.78
ERCC6				-0.71
ERCC6L				-0.6
ERF		-0.8											NEAT1				NFE2L2		NFKB1
ERFE		2.24
ERG	0.94		-0.8														NFE2L2			AP1
ERGIC2			-0.99																	AP1
ERICH2		-0.73
ERICH4		-1.07
ERLIN2	1.22
ERO1B		-0.71																		AP1
ERO1L				0.6
ERP44			-0.86														NFE2L2		NFKB1
ERRFI1		-1.77		0.98												HNF1B
ERVK13-1				-0.61
ERVMER34-1		-0.88	-0.92
ERVW-1	1.63
ESF1		-1.04
ESM1		-1.96	-0.7															RELA
ESPL1	1.03	-0.95		1.09												HNF1B
ESPN		-1.28											NEAT1							AP1
ESPNP		-0.59
ESR1	0.94
ESR2		0.94
ESRP1				0.92									NEAT1		PPARG		NFE2L2
ESRRA	0.72
ESRRB	1.97	-0.98
ESRRG		-0.84													PPARG
ESYT1	-1.03	0.66		-0.72	MALAT1								NEAT1
ETAA1		-0.6															NFE2L2
ETF1	-0.97														PPARG		NFE2L2
ETFDH		-0.66													PPARG
ETFRF1		-0.94
ETNK2		-0.74											NEAT1
ETNPPL		-2.32	-1.34
ETS2			-1.25										NEAT1
ETV4	1.37	1.42																RELA	NFKB1	AP1
ETV6		0.72																RELA
EVA1B			-0.6
EVI2A	-2.58		1.84													HNF1B
EVI2B			1.49
EVL		0.92											NEAT1
EVPLL				1.98																AP1
EXO1				0.59																AP1
EXOC1			-0.74
EXOC3	-0.92			0.73									NEAT1
EXOC3L2		-1.01
EXOG				0.81
EXOSC1				0.96
EXOSC2	1.33
EXOSC4				1.04	MALAT1								NEAT1
EXPH5	-3.09	-0.76	-1.26													HNF1B
EXT2			-0.67
EYA2		-0.93
EZH2	2.13				MALAT1		PVT1	TUG1		GAS5	H19	MEG3		HOTAIR
F11		-1.42
F13A1		1.1															NFE2L2
F13B				0.68
F2R	-2.81		-1.92
F2RL3		-1.11															NFE2L2
F3	-3.04	-1.54	-2.15												PPARG			RELA		AP1
F5	-2.3	-0.66	-2.02
F7	1.15	-1.26																		AP1
F8A1		-0.73
FA2H		-1.17
FAAH		-0.7															NFE2L2
FAAHP1		-1.37
FAAP24		0.7
FABP1		-1.14													PPARG
FABP3	1.84
FABP4		1.93													PPARG
[truncated: 5,920 more rows]
