# Supplementary material for: Identification of Cooperative Gene Regulation Among Transcription Factors, LncRNAs, and MicroRNAs in Diabetic Nephropathy Progression
Source: Front Genet. 2020 Sep 1;11:1008. doi: 10.3389/fgene.2020.01008 (PMC7490338; doi:10.3389/fgene.2020.01008)
Supplement: Supplementary file 4 [file Table_4.XLSX]

## Sheet: DN
	Differentially expressed miRNAs (DEMS）					targeted miRNA by lncRNAs
miRNA	reported (NA= not sure up or down)	E-MTAB-4166	GSE114477	GSE51674	Cardenas-Gonzalez et al, Clin Chem 2017	MALAT1	MIAT	TUG1	PVT1	CASC2	GAS5	H19	MEG3	NEAT1	HOTAIR
let-7a-5p	down			up		MALAT1		TUG1						NEAT1
let-7b-5p				up		MALAT1		TUG1			GAS5			NEAT1	HOTAIR
let-7d-5p				up		MALAT1		TUG1						NEAT1
let-7f-5p				up		MALAT1		TUG1			GAS5			NEAT1
let-7g			down
let-7g-5p				up		MALAT1		TUG1			GAS5			NEAT1
let-7i-5p				up		MALAT1		TUG1			GAS5			NEAT1
miR-100-5p	up				up									NEAT1
miR-10a-5p				down	down	MALAT1								NEAT1
miR-10b			down
miR-1180-3p					up
miR-1202				down				TUG1						NEAT1
miR-1207-5p				down				TUG1						NEAT1
miR-1224-3p	up					MALAT1		TUG1			GAS5			NEAT1
miR-1225-3p				down
miR-1225-5p				down										NEAT1
miR-122-5p	up							TUG1						NEAT1
miR-1227-5p	up	up
miR-1228-3p				down
miR-1234-3p				down
miR-1234-5p	up	up
miR-1238-3p				down
miR-1247-5p	up													NEAT1
miR-125a-5p			down			MALAT1							MEG3	NEAT1	HOTAIR
miR-125b-5p				up		MALAT1					GAS5		MEG3	NEAT1
miR-126	down		up
miR-1260a				down		MALAT1								NEAT1
miR-126-3p	up			up										NEAT1	HOTAIR
miR-1268a				down										NEAT1
miR-1275				down
miR-1281				down										NEAT1
miR-1303	up
miR-130a-3p	up			up							GAS5			NEAT1	HOTAIR
miR-130b-3p	down					MALAT1		TUG1			GAS5	H19		NEAT1	HOTAIR
miR-135a-5p	up							TUG1						NEAT1
miR-141-3p	up					MALAT1		TUG1						NEAT1
miR-145-5p	up			up		MALAT1		TUG1						NEAT1
miR-146a	down					MALAT1			PVT1
miR-146b-5p			down			MALAT1								NEAT1
miR-155	down		up			MALAT1
miR-16-5p				up		MALAT1								NEAT1
miR-17-5p	up					MALAT1	MIAT	TUG1						NEAT1	HOTAIR
miR-181a	up									CASC2
miR-186-5p	up					MALAT1		TUG1	PVT1					NEAT1
miR-1912	up
miR-191-3p				down		MALAT1								NEAT1
miR-1915-3p	up				down									NEAT1
miR-1915-5p	up	up				MALAT1								NEAT1
miR-192	up
miR-199a-5p	up					MALAT1		TUG1			GAS5			NEAT1
miR-19b-3p				up			MIAT							NEAT1	HOTAIR
miR-200	NA
miR-200a-3p	down					MALAT1		TUG1				H19		NEAT1
miR-200b-3P	down
miR-200c-3p	down							TUG1						NEAT1
miR-202			up
miR-212			up
miR-214-3p	up					MALAT1								NEAT1	HOTAIR
miR-215	NA
miR-21-5p	up			up		MALAT1		TUG1		CASC2	GAS5	H19	MEG3	NEAT1
miR-216a	down
miR-218			up												HOTAIR
miR-221-3p	down					MALAT1	MIAT	TUG1			GAS5			NEAT1	HOTAIR
miR-22-3p				up		MALAT1	MIAT	TUG1			GAS5			NEAT1
miR-23a-3p	NA			up		MALAT1		TUG1			GAS5			NEAT1
miR-23b	down
miR-24-3p				up		MALAT1		TUG1		CASC2				NEAT1
miR-25-3p	down										GAS5			NEAT1
miR-26a-5p	down			up		MALAT1		TUG1						NEAT1
miR-26b-5p				up		MALAT1		TUG1						NEAT1
miR-27a	up		up
miR-27b-3p				up		MALAT1	MIAT	TUG1	PVT1		GAS5			NEAT1
miR-2861	NA	up			down
miR-29a-3p	down					MALAT1	MIAT	TUG1						NEAT1
miR-29b-3p	up		up	up		MALAT1	MIAT	TUG1						NEAT1
miR-29c-3p	down			up		MALAT1	MIAT	TUG1			GAS5		MEG3	NEAT1
miR-30	NA
miR-301a-3p				up							GAS5			NEAT1	HOTAIR
miR-302a-3p	up								PVT1					NEAT1
miR-30a	down
miR-30a-3p				up		MALAT1		TUG1						NEAT1
miR-30a-5p	up			down	up	MALAT1		TUG1						NEAT1
miR-30b-5p				up		MALAT1		TUG1						NEAT1
miR-30c-5p	up				up	MALAT1		TUG1						NEAT1
miR-30d-5p	down	down		down	up	MALAT1		TUG1						NEAT1
miR-30e-5p	NA	down			up	MALAT1		TUG1						NEAT1
miR-320a	up			down			MIAT				GAS5			NEAT1
miR-320b				down		MALAT1		TUG1			GAS5			NEAT1
miR-320c	up	up		down		MALAT1		TUG1			GAS5			NEAT1
miR-323b-5p	down
miR-326	up					MALAT1		TUG1						NEAT1	HOTAIR
miR-331-5p			up					TUG1						NEAT1
miR-335-5p	up					MALAT1								NEAT1	HOTAIR
miR-365			down											NEAT1
miR-371b-5p	up	up
miR-373			up
miR-376a			up
miR-377	up
miR-424-3p	down								PVT1
miR-424-5p	up					MALAT1		TUG1	PVT1	CASC2				NEAT1
miR-425-3p				down										NEAT1
miR-4270	up	up
miR-429	up					MALAT1		TUG1	PVT1				MEG3	NEAT1
miR-4301					up
miR-4532	down				down
miR-4536-3p	up				up
miR-4739	up	up				MALAT1
miR-4778-5p	up	up
miR-486-3p	up					MALAT1					GAS5			NEAT1
miR-495	up
miR-495-3p	down					MALAT1		TUG1						NEAT1
miR-501-5p	up					MALAT1		TUG1						NEAT1
miR-513a-5p				down		MALAT1								NEAT1
miR-548c-3p	up					MALAT1
miR-548o-3p	up					MALAT1					GAS5			NEAT1
miR-552	up
miR-571	up					MALAT1								NEAT1
miR-572		up		down		MALAT1
miR-574-3p	down					MALAT1								NEAT1
miR-574-5p				down		MALAT1		TUG1						NEAT1
miR-6068	up	up
miR-6126	up	up
miR-6133	up	up
miR-616-5p	up					MALAT1								NEAT1
miR-619	up
miR-627			up
miR-638		up		down		MALAT1								NEAT1
miR-640	up
miR-645	up
miR-652			up
miR-661	up
miR-665	up					MALAT1					GAS5			NEAT1
miR-6747	up
miR-6747-3p					up
miR-6839-5p					up
miR-6842-3p					up
miR-766-3p				down		MALAT1								NEAT1
miR-767-3p	up
miR-770-5p	up							TUG1					MEG3	NEAT1
miR-7a-5p	up
miR-7b-3p	up
miR-886	NA
miR-892b	up
miR-933				down		MALAT1								NEAT1
miR-93-5p	up					MALAT1	MIAT	TUG1						NEAT1	HOTAIR
miR-939-5p				down
miR-940				down		MALAT1								NEAT1
