# Supplementary material for: Identification of Cooperative Gene Regulation Among Transcription Factors, LncRNAs, and MicroRNAs in Diabetic Nephropathy Progression
Source: Front Genet. 2020 Sep 1;11:1008. doi: 10.3389/fgene.2020.01008 (PMC7490338; doi:10.3389/fgene.2020.01008)
Supplement: Supplementary file 5 [file Table_5.XLSX]

## Sheet: 工作表1
mRNA	overlaps of DEGs under EDN	overlaps of DEGs under DN	Pearson Correlation (p<0.01) of expression between miRNA and mRNA (EDN vs. control); 0.01=positive correlation, -0.01=negative correlation																			Pearson Correlation (p<0.01) of expression between miRNA and mRNA (DN vs. control); 0.01=positive correlation, -0.01=negative correlation															miRNA targets derived from mirecords (BTG=binding targets by 4 methods of mirecords) and mirTarbase (miRT)
			let-7a-5p	miR-10a-5p	miR-126-3p	miR-192	miR-200a-3p	miR-200b	miR-21-3p	miR-21-5p	miR-26a-5p	miR-27a	miR-29b-3p	miR-29c-3p	miR-30a-5p	miR-30c-5p	miR-30d-5p	miR-320a	miR-320c	miR-572	miR-638	let-7a-5p	miR-126-3p	miR-200b	miR-21-3p	miR-21-5p	miR-26a-5p	miR-27a	miR-29b-3p	miR-29c-3p	miR-30a-5p	miR-30d-5p	miR-320a	miR-320c	miR-572	miR-638	let-7a-5p	miR-10a	miR-126-3p	miR-192	miR-200a	miR-200b	miR-21	miR-26a-5p	miR-27a	miR-29b	miR-29c	miR-30a	miR-30c-5p
A1BG		1																																							miRT
AASDHPPT		1																																						miRT		BTG			miRT
ABAT		2																																								BTG
ABCA1		1																																										mirT	miRT
ABCA12	1	1																																											BTG
ABCA5	1	1	PCC						PCC	PCC			PCC									PCC	PCC		PCC	PCC	PCC		PCC	PCC
ABCA8		1																																						miRT
ABCB1	1							PCC																																			miRT
ABCC1		1																																							BTG
ABCC3	1	2																																						miRT
ABCC4		1																																										BTG	BTG
ABCC5		1																																			BTG
ABCC9		1																																														BTG	BTG
ABCD3		1																																									miRT
ABCG1		1																																				BTG
ABCG2		1																																				miRT		miRT
ABCG5	1	1																																						BTG
ABHD1	1																		PCC	PCC
ABHD2		2																																									BTG	mirT	BTG			BTG
ABHD4		1																																												BTG	BTG
ABHD6		1																																											BTG
ABLIM1		3
ABRA	1	1															PCC
ACAD9		1																							PCC	PCC
ACADM		2																																										BTG
ACADSB		1																																						miRT	BTG			BTG
ACAT1		2																																									miRT
ACE		2																																											BTG
ACE2		1																																								BTG
ACER2		1																																			miRT								miRT
ACIN1		1																							PCC	PCC
ACKR1		2																														PCC			PCC	PCC
ACO1		2																														PCC			PCC	PCC					BTG
ACO2	1	1		PCC			PCC
ACOT7		1																																							BTG
ACP2		1																																														miRT
ACPL2		1																																												BTG	BTG
ACPP		1
ACSL3		2																																							BTG			mirT
ACSL6		2																																			BTG
ACTA1	1																																				miRT				BTG			BTG
ACTB		1																																			miRT			miRT
ACTG1		1																																				miRT
ACTN1		2																																														BTG	BTG
ACTN2		1																																										BTG
ACTN3	1
ACTN4		1																																										mirT
ACTR6	1	1	PCC		PCC				PCC	PCC			PCC
ACVR1C		1																																			BTG							BTG
ACVR2B		1																																			BTG		miRT	miRT		BTG
ADAM11		1																																															BTG
ADAM12		3																																								BTG		BTG		miRT	miRT
ADAM15		2																														PCC			PCC	PCC	BTG
ADAM19		1																																										BTG	BTG	BTG	BTG	BTG	BTG
ADAM22		1																																														BTG	BTG
ADAMTS10		1																																												BTG	BTG
ADAMTS14		1																																			BTG
ADAMTS17		1																				PCC			PCC	PCC																				BTG	BTG
ADAMTS19	1	1																																										BTG			BTG
ADAMTS3		2																														PCC			PCC	PCC						BTG						BTG	BTG
ADAMTS4	1	1	PCC						PCC	PCC
ADAMTS5	1	1																		PCC																	BTG								miRT
ADAMTS6		1																																										BTG	BTG	BTG	BTG	BTG	BTG
ADAMTS7	1																																													BTG	BTG
ADAMTS8		1																							PCC												BTG
ADAMTSL3		2																																											BTG
ADCY1		1
ADCY2		2																																								BTG
ADCY7		2																																						BTG	BTG
ADCYAP1R1	1	2																			PCC
ADD3		1																																								BTG
ADGRE5		1																																					miRT
ADGRL4	1								PCC
ADH1A	1																	PCC		PCC
ADH1B	2	2																																								BTG
ADH1C	1	1																PCC
ADM		3																																					miRT					mirT
ADORA1		1																																											BTG
ADORA2B		1																						PCC								PCC			PCC	PCC									miRT			miRT
ADPRHL1	1																PCC			PCC	PCC																											miRT	miRT
ADRA2A		3																														PCC			PCC	PCC												BTG	BTG
ADRA2B		1																																														BTG
ADRB1		2																																			BTG				BTG							BTG	BTG
ADRB2		2																																			BTG					BTG						BTG	BTG
AEBP1	1	1																		PCC
AFAP1		1																																											BTG
AFAP1L2		1																																														BTG	BTG
AFF2	1	2																																							BTG
AFF3		1																																								BTG						BTG	BTG
AFG3L2		1																																											BTG
AGBL3		1																																									miRT
AGMAT	1	1			PCC
AGRN		1																																											BTG
AGXT	1	1																		PCC	PCC
AHCY		1																																				miRT
AHNAK		2																																															BTG
AHNAK2		3																																	PCC
AHR		2																																			miRT							mirT		BTG	BTG
AIF1		2																							PCC	PCC
AJUBA	1		PCC	PCC	PCC		PCC				PCC				PCC																							miRT
AK4		2																																			miRT
AKAP10	1												PCC																									miRT											BTG
AKAP13		1																																												BTG	BTG
AKNA		1
AKT3		1																							PCC																					miRT	miRT
ALCAM		1																																						miRT					BTG
ALDH1A1		1																																									BTG
ALDH1A3		3																														PCC			PCC	PCC
ALDH2		2																																														BTG	BTG
ALDH5A1		1																																						miRT				BTG					miRT
ALDH6A1		1																																										mirT
ALDH7A1		1																																			miRT
ALDH9A1		1																																						miRT					miRT			miRT
ALG9		1																																											miRT			miRT	miRT
ALOX5		3																																	PCC	PCC
ALPL	1	4	PCC	PCC	PCC		PCC				PCC
ALX1	1	2																																									BTG
AMACR		1																																										mirT
AMFR		1																																								BTG				miRT	miRT
AMOT		2																																										BTG		BTG	BTG
AMOTL1		1																																	PCC	PCC									BTG			BTG	BTG
AMPD1		1																																				miRT
AMPH		1																																										BTG
ANAPC10		1																																						miRT
ANGPTL1	1																																								BTG
ANGPTL2		1																																			BTG
ANK1		1																																				BTG							BTG
ANK2		2																																				BTG						BTG	BTG
ANKHD1		1																																														BTG	BTG
ANKRD12		1																																				BTG
ANKRD13B		1																																												BTG	BTG
ANKRD17		1																																			miRT							BTG	BTG			BTG	BTG
ANKRD26		1																																														miRT
ANKRD28		2																				PCC			PCC	PCC																BTG	miRT	BTG
ANKRD36B	1																																												BTG
ANKRD46		1																																			miRT						miRT
ANKS1A		1																																										BTG
ANKS1B		1																																							BTG			BTG
ANLN	1	1																																						miRT		BTG
ANPEP		1																																														miRT
ANXA1	1	3																							PCC										PCC													miRT
ANXA2		2																					PCC		PCC	PCC									PCC	PCC
ANXA2P1		1																							PCC	PCC
AOX1		1																																											BTG
AP1AR		2																				PCC			PCC	PCC																	miRT
AP1S2	1																																							miRT		BTG
AP2B1		1
AP3S1		1																																														miRT	BTG
APBA2		1																																											BTG
APBB2		1																							PCC																BTG				miRT
APCDD1	1	1																														PCC			PCC	PCC								BTG
API5		1																																				miRT
APLN		1																																															miRT
APOBEC3G		1																																	PCC	PCC
APOBR	1	1							PCC	PCC			PCC
APOC3		1																																				miRT
APOD	1	2																							PCC
APOL3	1	1																PCC		PCC	PCC
APOL6		1																																							miRT	miRT			BTG
APOLD1	1	2																																						miRT			miRT
APOOL		2																				PCC			PCC																miRT				BTG
APPBP2		1																							PCC												BTG	BTG			BTG				miRT	BTG	BTG
APRT		1																																				miRT
AQP1		1
AQP11		1																																											BTG
AQP4		1																																												miRT	BTG
AQP6		1																																			miRT
ARF4		1																																														BTG	BTG
ARF5		1																																												BTG	BTG
ARF6		1																																														miRT
ARG2		1																																			miRT	BTG
ARHGAP15		1																																	PCC
ARHGAP19		2																				PCC	PCC		PCC	PCC			PCC									miRT		miRT		BTG
ARHGAP20		1																																			BTG					BTG
ARHGAP22		1																																	PCC	PCC
ARHGAP26		1																																								BTG		BTG
ARHGAP28		2																																			BTG
ARHGAP29		1																																						miRT								BTG	BTG
ARHGAP6		1																																								BTG
ARHGDIB		1																																	PCC
ARHGEF10		1																				PCC	PCC		PCC	PCC	PCC	PCC	PCC	PCC	PCC									miRT		BTG
ARHGEF12		1																				PCC	PCC		PCC	PCC			PCC														miRT	BTG					miRT
ARHGEF15		1																														PCC			PCC	PCC	BTG
ARHGEF18		1																							PCC	PCC															BTG
ARHGEF2		1
ARHGEF26		1																																						miRT
ARHGEF3		1																							PCC																							BTG	BTG
ARHGEF4		1
ARHGEF40		1																																						miRT
ARID4A	1	1																																									miRT		BTG			BTG	BTG
ARL1		1																																									BTG	BTG
ARL11		1																																	PCC	PCC
ARL15		1																				PCC	PCC		PCC	PCC			PCC
ARL4C	1	2																																						miRT				mirT	miRT			BTG	BTG
ARL6IP6		1																																			miRT							BTG				BTG	BTG
ARMCX1		1																				PCC	PCC		PCC	PCC
ARNTL	1																																										miRT		miRT
ARNTL2		1																																						miRT				mirT
ARPC1B		2																																	PCC
ARPC2		1																																	PCC
ARRB1	1	2															PCC	PCC		PCC	PCC				PCC	PCC									PCC	PCC
ARSB		1																																										BTG		BTG	BTG
ASB2		1																																															BTG
ASCC2		1																																										mirT
ASPH		1																																						miRT						BTG	BTG
ASPM	1	2																																			miRT			miRT
ATAD5		1																																						miRT	miRT	miRT
ATF1		1																																						miRT								miRT
ATF3	1	2	PCC		PCC				PCC	PCC	PCC	PCC	PCC	PCC	PCC							PCC	PCC		PCC	PCC	PCC		PCC	PCC	PCC																	miRT
ATL2		1																				PCC			PCC	PCC																						miRT
ATN1		1																																											miRT
ATOH7		1																																											BTG
ATP10D		2																																						miRT
ATP11A		1
ATP11B		1																							PCC	PCC																	miRT
ATP1A1		1																																										mirT
ATP1B1		1																																						miRT						BTG	BTG
ATP2A2		1																				PCC			PCC	PCC											miRT				BTG	BTG						miRT	miRT
ATP2B2		1																																														BTG	BTG
ATP5L		1																																						miRT	BTG
ATP6AP1L		1																																						miRT
ATP6V0D2		1																																				BTG			BTG
ATP6V1A		1																																							BTG				BTG
ATP7A		1																																												BTG	BTG	BTG
ATP7B		1																																										mirT	miRT
ATP8A2		1																																														miRT
ATP8B2	1	2																																	PCC	PCC									BTG
ATPAF2	1							PCC
ATRNL1		1																																						miRT
ATRX		1																																							miRT	BTG	miRT		BTG			miRT
ATXN10		1																				PCC			PCC	PCC																	miRT		BTG			miRT
ATXN2		1																																			miRT
ATXN7L1		1																																							miRT
AURKB		1																																			miRT
AUTS2		1																																									miRT
AVL9		1																																														miRT	miRT
AVPR1A		1																																								miRT
AXL		2																																				miRT
AZI2		1																																										BTG
B3GALNT1		1																																						miRT		BTG	miRT
B3GALT2		2																				PCC	PCC		PCC	PCC			PCC
B3GALT5	1	1																																										mirT
B3GNT1		2																				PCC			PCC	PCC											BTG					BTG
B4GALNT3		1																							PCC												miRT
B4GALT2		1														PCC	PCC			PCC	PCC																			BTG
B4GALT3		1																																											BTG
B4GALT5		1																																												miRT		miRT	miRT
BACE1		1																																							BTG					miRT	miRT
BAG2		1																																							BTG				miRT
BAIAP2		1																																												BTG	BTG
BAMBI		1																																				miRT										miRT
BARD1		1																							PCC															miRT
BASP1		2																																								BTG	miRT
BAX		2																																														miRT
BAZ2A		1																																			miRT
BBOF1		1																				PCC	PCC		PCC	PCC														miRT
BCAR3		2																							PCC
BCAT1		1																																			miRT						miRT
BCL11A		1																																									BTG	BTG		BTG	miRT	miRT	BTG
BCL11B		2																																								BTG				BTG	BTG	BTG	BTG
BCL2L13		1																																				miRT		miRT
BCL2L15	1	1																PCC
BCL2L2		1																																				BTG								BTG	BTG
BCL3	1																																												BTG
BCL7C		1														PCC				PCC	PCC
BCR		1																																				miRT						BTG
BDH2		1																																									miRT
BDNF		1																																				miRT										miRT	BTG
BEND4		1																																			miRT
BEST1	1	1						PCC									PCC	PCC	PCC	PCC	PCC			PCC								PCC			PCC	PCC
BEX4		2																							PCC
BHLHE40	1	1							PCC	PCC															PCC
BIRC2		1																																													BTG
BIRC5		1																																				miRT											miRT
BIRC6		1																																			miRT									BTG			BTG
BIVM		1																																						miRT
BLM		1																																						miRT
BMF		1																																												BTG	BTG
BMP1		1																																												miRT	BTG
BMP2		2																				PCC			PCC	PCC
BMP7		3																				PCC			PCC	PCC
BMPR1A		1																																										mirT	BTG
BNC1		1																																														BTG	BTG
BNC2		1																																			BTG					BTG	BTG					BTG	BTG
BNIP2		1																																									miRT
BOC		1																																									miRT
BPTF		1																																			miRT					BTG
BRCA1		1																																						miRT			miRT	mirT
BRD1		1																																									BTG					BTG	BTG
BRD4		1																																							BTG					BTG	BTG
BRD7P3	1	1	PCC		PCC				PCC	PCC	PCC		PCC	PCC	PCC
BRMS1L		1																																							BTG	BTG
BRSK1		1																																											BTG
BSCL2		1																				PCC			PCC	PCC
BSN		1																																														BTG
BST1		2																							PCC
BTBD1		1																																			miRT											miRT	miRT
BTBD3		1																																			BTG						miRT	mirT
BTBD8	1				PCC										PCC
BTC		1																																						miRT		miRT
BTG2	1	4	PCC		PCC				PCC	PCC	PCC	PCC	PCC	PCC	PCC																						BTG						miRT		miRT	miRT	miRT
BTG3		2																				PCC			PCC	PCC
BTK		2																																	PCC
BUB1		1
BYSL		1																PCC		PCC	PCC														PCC	PCC				miRT
BZW2		1																																			BTG
C10orf114		1																																											BTG
C10orf128		1																														PCC			PCC	PCC
C10orf67		1																																												BTG
C10orf82	1																			PCC	PCC
C11orf54		1																																												BTG
C11orf58		1																																											BTG
C11orf65		1																							PCC
C11orf96	1								PCC					PCC	PCC
C12orf57	1	1														PCC					PCC
C12orf73		1																																														miRT
C14orf37		2																																										mirT
C16orf87		1																																												BTG	BTG	BTG	BTG
C16orf93		1																																	PCC
C17orf105		1																																				miRT		miRT
C18orf25		1																																							miRT
C18orf54		1																																						miRT
C1orf198		1																																						miRT
C1orf21		2																				PCC	PCC		PCC	PCC	PCC		PCC	PCC							miRT	miRT		BTG	BTG				BTG	BTG	BTG
C1QA		2																														PCC			PCC	PCC
C1R		2																							PCC										PCC	PCC
C1RL		1																																			miRT
C1S		2																																	PCC	PCC
C20orf194		1																																									miRT
C20orf196		1
C20orf27		1														PCC																			PCC	PCC
C2CD2		1																																	PCC			miRT							BTG
C2orf68		1																				PCC	PCC		PCC	PCC	PCC		PCC	PCC
C3		2																																										mirT
C3orf35		1																							PCC	PCC
C5AR1	1								PCC	PCC				PCC
C5orf15		1																																						miRT						BTG	BTG	miRT
C5orf22		1																																										BTG
C5orf51		1																				PCC			PCC	PCC											miRT						miRT		miRT			miRT
C6		1																																														miRT
C6orf132		1																																						miRT
C6orf62		1																																						miRT		BTG
C7	1	2																PCC																									BTG
C8orf46		1																																						miRT
C9orf163	1																PCC			PCC	PCC																			miRT
C9orf66		1
C9orf84	1	1																				PCC	PCC		PCC	PCC
CA10		2																				PCC	PCC		PCC	PCC	PCC		PCC	PCC															BTG			BTG
CA12		1																																											BTG
CA14	1																PCC
CA3		1																																												BTG	BTG
CA8	1	1							PCC																PCC															miRT
CABP1	1	1																																											BTG
CACNA1C		2																																						BTG		BTG		BTG
CACNA1E		1																																			BTG											miRT
CACNA1I		1																																							BTG
CACNB2		3																							PCC																				BTG			BTG	BTG
CACNB4		1																				PCC	PCC		PCC	PCC
CADM3		2																																	PCC	PCC
CALB1	1	2								PCC																											BTG
CALB2		1																																															BTG
CALCB		1																																									BTG
CALCR		1																				PCC			PCC	PCC															BTG	BTG				BTG	BTG	BTG	BTG
CALD1	1	2																PCC																			BTG						miRT		BTG
CALHM2		2																																	PCC	PCC
CALM1		1																																			BTG						miRT
CALU		1																																			miRT	miRT			BTG	BTG			BTG	miRT	BTG	BTG	BTG
CAMK1D		1																																												BTG	BTG
CAMK2A		2																																										BTG	BTG
CAMK2N1		1																				PCC	PCC		PCC	PCC			PCC																			BTG	BTG
CAMK4		2																																						miRT								miRT
CAMSAP2		2																																								miRT
CAND2		2																																			miRT							BTG
CANX		1																																												BTG	BTG
CAPN2		2																							PCC																		BTG					miRT
CAPN3		2																																											BTG
CAPN6		1																																	PCC		BTG
CAPS2		1																				PCC			PCC	PCC
CAPZA1		1																																										mirT	BTG			BTG	miRT
CARD10		1																							PCC
CARD11		1																																	PCC
CARD6		1																																	PCC	PCC
CARS		1																																														miRT	BTG
CASC2		1																																									miRT
CASKIN1		1																																			BTG					BTG	BTG
CASP2		1																																								BTG
CASP8		1																																			miRT						miRT			miRT	miRT
CASR		1																																								BTG
CAST		1																																								BTG						miRT
CASZ1		1																																								BTG		BTG
CAT		1																																														miRT
CAV1		1																																						miRT
CBFA2T3		1																																			BTG								BTG
CBFB		1																																										BTG	BTG			miRT	BTG
CBL		2																																			BTG			BTG	BTG
CBLB		2																							PCC	PCC																			BTG			BTG	BTG
CBR4		1																																							BTG
CBX1		1																																							BTG					BTG	BTG
CBX2		2																																			BTG									miRT	miRT	miRT	miRT
CBX3		1																																														miRT	miRT
CBX5		1																																			miRT
CBX6		1																																												miRT	miRT
CBX8		1															PCC			PCC	PCC
CBY1		1																																															miRT
CCDC117		1																																												miRT	miRT	BTG	miRT
CCDC129		1																							PCC
CCDC136		1																																	PCC
CCDC141		1																																										BTG
CCDC150		1																																						miRT
CCDC151		1																																				miRT
CCDC18		1																																						miRT	miRT
CCDC186		1																							PCC	PCC
CCDC3		1																														PCC			PCC	PCC
CCDC68	1	1																				PCC	PCC		PCC	PCC
CCDC69		2
CCDC71L		1																																							miRT							miRT	miRT
CCDC80		1																																	PCC						BTG
CCDC82	1	1																																								BTG
CCDC85B		1
CCDC86		1																																														miRT
CCDC91		2																					PCC		PCC	PCC			PCC	PCC					PCC
CCDC97		1																																														BTG	BTG
CCHCR1		1																														PCC			PCC	PCC
CCL11		1
CCL20	1																																										miRT
CCL21		2																														PCC			PCC	PCC
CCL3	1	2	PCC		PCC				PCC	PCC			PCC	PCC
CCM2		1																																	PCC	PCC									BTG
CCNA2		1																																												miRT	miRT
CCNB2		1																																			miRT
CCNC		2																																											BTG
CCND2		3																																	PCC	PCC	miRT			miRT	BTG			mirT		miRT	miRT		miRT
CCNF	1	1																																			BTG											miRT	miRT
CCNG1		1																																			miRT	miRT					miRT		BTG
CCNL1	1								PCC
CCNO		1																																						miRT
CCR1		1																																									miRT
CCR2		2																																	PCC	PCC
CCR5		3																																	PCC
CCR7		2																																			miRT						miRT
CCSER2		1																				PCC			PCC	PCC
CCT6P1		1																																									miRT
CD164		1																																			BTG			miRT
CD180		1																																	PCC	PCC
CD1C		2																																	PCC
CD2		3																																	PCC
CD200		2																							PCC																			BTG
CD200R1		1																																	PCC		BTG
CD244		1																																	PCC
CD247		2																																	PCC
CD28		2																																							BTG				BTG
CD2AP		3																																			miRT				BTG				miRT			miRT	miRT
CD300LB	1	1								PCC				PCC
CD33		1																														PCC			PCC	PCC
CD3D		2																																	PCC			miRT
CD4		1
CD44		1																																						miRT					BTG			miRT
CD47		1																																						miRT	BTG		miRT
CD48		2																																	PCC	PCC
CD55	1	2	PCC		PCC				PCC	PCC			PCC																								miRT			miRT				mirT
CD59		1																																			miRT	miRT
CD69	1	1	PCC		PCC				PCC	PCC			PCC	PCC	PCC																	PCC			PCC	PCC							BTG
CD72		2
CD79B		2																																	PCC
CD80		1																																	PCC						BTG							BTG
CD83		1																																						miRT
CD84		1																																	PCC
CD93		1																																										BTG			BTG
CDC14A		2																							PCC															miRT	BTG
CDC20	1	2																		PCC	PCC																			miRT								miRT
CDC23		1																																												miRT	miRT
CDC25B		1																																			miRT				BTG				BTG
CDC37L1		1																																														miRT	miRT
CDC42EP3		2																							PCC	PCC															BTG
CDC42SE1		1																																												miRT	miRT
CDC6		1																																				miRT						mirT
CDC7		1																																			miRT			miRT								miRT	miRT
CDCA4		1																														PCC			PCC	PCC				miRT	miRT	miRT				BTG	BTG
CDCP1		1																																														miRT
CDH1		1																																														miRT	miRT
CDH10		1																																							BTG
CDH11		2																																	PCC							BTG		BTG	BTG
CDH13		1																																														BTG	BTG
CDH20		1
CDH4		1																																										BTG
CDH6		2																																											miRT
CDK14		2																							PCC	PCC														miRT
CDK2AP1		1																																									miRT	BTG
CDK8		1																														PCC			PCC	PCC		miRT						mirT
CDKL1		1																							PCC
CDKN1A	1																																				miRT
CDKN1B		1																																						miRT		miRT						miRT
CDKN2B		1																																								BTG
CDR1		1																																				miRT
CDS1		1																				PCC			PCC	PCC																			BTG
CDV3		1																																			miRT				miRT			mirT			miRT
CEACAM1		1																							PCC
CEACAM21		1																																	PCC
CEBPA	1	3																		PCC	PCC
CEBPB	1																																										miRT
CEBPD	1	1
CEBPG		1																																							miRT	miRT		BTG
CECR2	1	1																																												miRT
CECR6		1																																			BTG	BTG										BTG	BTG
CECR7		1																														PCC			PCC	PCC
CEL		3																							PCC
CELF2		2																																						miRT					miRT
CELSR3		1																																														miRT	miRT
CENPE		1																																						miRT
CENPF	1	1																																						miRT
CENPK		1																																						miRT
CENPP		1																																									BTG
CEP112		3																				PCC			PCC	PCC
CEP135		1																				PCC			PCC	PCC											miRT
CEP152		1																														PCC			PCC	PCC							miRT						miRT
CEP68		1																				PCC			PCC	PCC																					miRT
CEP85L		1																																						miRT
CERCAM		1																																			BTG
CERKL		1			PCC				PCC	PCC			PCC	PCC	PCC
CERS4		1																																						miRT
CERS6		2																				PCC	PCC		PCC	PCC			PCC											miRT			miRT
CETN1		1																																				BTG
CETN3		2																				PCC			PCC	PCC
CFD	1	2																														PCC			PCC	PCC
CFHR1	1	1																																	PCC	PCC
CFI	1								PCC	PCC
CFL2		1																																			miRT			miRT		BTG	BTG			BTG	BTG	BTG	miRT
CGNL1		1																							PCC												BTG			miRT
CGRRF1		2																				PCC			PCC	PCC				PCC
CHCHD7		1																																										BTG
CHD3		2																							PCC
CHD4		1																																			BTG
CHEK1		1																																										mirT
CHEK2		1																																										mirT	miRT
CHI3L1	1	3																							PCC
CHI3L2		1																																	PCC	PCC
CHIC1		1																				PCC	PCC		PCC	PCC			PCC												BTG		BTG						BTG
CHKA		1																																														BTG	BTG
CHL1		1																																				miRT										BTG	BTG
CHML		1																																						miRT	miRT
CHMP2B		1																																														BTG	BTG
CHPT1		2																																						miRT
CHRM1		2																																											BTG
CHRNB2	1	1															PCC				PCC											PCC			PCC	PCC
CHRNE		1																																	PCC	PCC
CHST15		2																																														miRT	miRT
CHST2		1																																								BTG		BTG	BTG			BTG	BTG
CIB2		1																																						miRT
CIR1	1								PCC	PCC
CIRBP		1																																														miRT
CISH	1	1								PCC
CIT		1																																						miRT					BTG	miRT		BTG	BTG
CITED2		2																				PCC	PCC		PCC	PCC			PCC	PCC												BTG
CKAP2L		1																																						miRT
CKAP5		1																																									miRT
CKLF		1																						PCC								PCC			PCC	PCC				miRT
CKS2		2																																							miRT	miRT		mirT
CLCC1		1																																				BTG										miRT	miRT
CLCF1		1																																														BTG	BTG
CLCN3		1																																											BTG
CLCN5		1																																			BTG				BTG		miRT			BTG	BTG
CLDN1		1																																												miRT	BTG
CLDN12		1																																			miRT
CLDN19	1
CLEC10A		3																																	PCC	PCC
CLEC12A		1																																											BTG
CLEC16A		3																				PCC			PCC	PCC
CLEC1A	1	2	PCC						PCC	PCC			PCC
CLEC2B	1		PCC		PCC				PCC	PCC			PCC	PCC	PCC
CLEC2D		1																																								miRT				BTG	BTG	BTG	BTG
CLEC4A		1																																									BTG
CLEC4E	1																																												miRT
CLEC7A		2																																												BTG	BTG
CLIC5		3																				PCC			PCC	PCC																		BTG
CLIP1		1																																							miRT	BTG
CLIP2		2																																							BTG	BTG
CLIP3		2																				PCC			PCC	PCC
CLK1		1																																						miRT
CLMP	1	1															PCC
CLN8		1																																				miRT										BTG	BTG
CLSPN		1																																						miRT		BTG
CLU		2																																									miRT
CLUH		1
CLVS1		1																																						miRT
CNIH3		1
CNNM1	1	1															PCC	PCC		PCC	PCC											PCC			PCC	PCC
CNNM2		2																				PCC	PCC		PCC	PCC
CNOT6		1																																				miRT				BTG	BTG			BTG	miRT	BTG	BTG
CNOT6L		1																																								BTG
CNPY3		1																																	PCC
CNR1	1	2																																											BTG	BTG	BTG	BTG	BTG
CNRIP1		2																																	PCC
CNTD2		1																																										mirT
CNTNAP3		1																																						miRT
CNTRL		1																																			miRT						miRT
COCH		2																																						miRT
COL11A1		1																																												BTG	BTG
COL14A1	1	2																																	PCC	PCC	BTG
COL15A1		2																																			BTG				BTG					miRT	miRT
COL16A1		2																																												BTG	BTG
COL19A1		1																																			BTG							BTG	BTG	BTG	BTG
COL1A1		2																																			BTG									miRT	miRT
COL1A2	1	2																																	PCC		BTG							BTG		BTG	miRT
COL24A1		1																																			BTG
COL3A1		2																																	PCC	PCC	BTG									miRT	miRT
COL4A1		1																																			BTG						miRT			miRT	miRT
COL4A2		2																																			BTG	miRT								miRT	miRT
COL4A3		2																																				miRT				BTG				BTG	BTG
COL4A4	1	2																																				BTG								BTG	BTG
COL4A5		3																				PCC			PCC	PCC											BTG									miRT	BTG
COL4A6		1																																												miRT
COL5A1		2																																			BTG			BTG				BTG		miRT	BTG
COL5A2		1																																			BTG						miRT			miRT	miRT
COL6A2		1																																				miRT									miRT
COL6A3		2																														PCC			PCC	PCC										miRT	BTG
COL7A1		1																																												miRT	miRT
COL8A1	1	1						PCC												PCC	PCC																miRT
COL8A2		1																																	PCC	PCC
COLEC12		1																																			miRT											miRT
COLQ		1																							PCC	PCC																			BTG
COPS2	1	1							PCC																																			BTG
CORO1A		3																																	PCC
CORO1C		1																																								BTG						miRT
CORO2A		1																																									miRT
CORO2B		3																				PCC	PCC		PCC	PCC			PCC											miRT
COX14	1																PCC			PCC	PCC																miRT
CP	1	2																PCC		PCC	PCC														PCC	PCC
CPA4		1																																			miRT
CPEB1		2																							PCC												BTG
CPEB3		1																				PCC	PCC		PCC	PCC											BTG						miRT	mirT	BTG	BTG	BTG	BTG	BTG
CPEB4		1																							PCC	PCC											BTG			BTG				mirT	miRT		miRT	miRT	miRT
CPED1	1	1																																				miRT
CPPED1		1																																											miRT
CPS1		1																																							miRT	miRT				BTG	BTG
CR1		2																																						BTG
CRACR2A		1																																	PCC
CREB3L2	1	2																PCC							PCC	PCC															BTG				BTG
CREBZF		1																																						miRT				mirT
CRH		1																																								BTG
CRHR2		1																																	PCC
CRLF1	1	2																																	PCC
CROCC		1																																		PCC
CRTAM		2																																			BTG
CRY2		1																																			miRT	miRT
CRYAB		1																														PCC			PCC	PCC
CRYZL1		2																				PCC			PCC	PCC
CSDC2		2																																											BTG
CSF1		1																																											BTG				miRT
CSF2		1																														PCC			PCC	PCC
CSF3R	1	2	PCC		PCC				PCC	PCC			PCC	PCC	PCC																											BTG
CSGALNACT2		2																																						miRT						miRT
CSMD1		1																																				BTG
CSMD3		1																																								BTG
CSNK1A1		1																																							BTG		miRT	mirT				BTG	BTG
CSRNP1	1	1								PCC
CSRNP2		1																							PCC																					miRT	miRT
CSRP1	1	1																																						miRT
CTDSPL		2																				PCC			PCC	PCC												BTG
CTF1		1
CTGF	2	3				PCC		PCC												PCC	PCC																							mirT					miRT
CTH		1																																						miRT
CTNNA1		1																				PCC			PCC	PCC
CTNNAL1		1
CTNNBIP1		2																							PCC															miRT						miRT	miRT
CTNND1		1																				PCC	PCC		PCC	PCC	PCC		PCC	PCC								miRT							miRT		miRT	miRT
CTSK		2																																	PCC	PCC
CTSL3P	1																PCC
CTSO		1																																											BTG	BTG
CUL4B		1																				PCC	PCC		PCC	PCC															BTG
CUX1		1																							PCC	PCC
CXADR		2																				PCC	PCC		PCC	PCC																		BTG
CXCL10		1																																									miRT
CXCL12		1																																					miRT		BTG
CXCL16		2																				PCC	PCC		PCC	PCC
CXCL2	1	1							PCC
CXCL3	1	2																																	PCC	PCC
CXCL8	1																																				miRT
CXCR1	1		PCC							PCC			PCC
CXCR2	1	1								PCC
CXCR3		1																																	PCC
CXCR4	1	1	PCC		PCC				PCC	PCC					PCC																								miRT
CXorf56		1																							PCC
CXorf57		1																				PCC			PCC															miRT
CYB561D1		1																						PCC								PCC			PCC	PCC											BTG
CYBB		1
CYBRD1	1	1																																	PCC	PCC							miRT
CYP11B1		1																																								BTG
CYP1B1	1	2																PCC																							miRT	BTG			miRT
CYP24A1		2																																						miRT								BTG	BTG
CYP26B1	1	2																																							BTG
CYP2C8		2																														PCC			PCC
CYP39A1		1																																											BTG
CYP46A1		2																																			BTG
CYP4F11	1	2																																							miRT	miRT
CYP4F12		2															PCC
CYP4F2		2																																			BTG
CYP4V2		2																																				BTG		miRT			miRT
CYP8B1		1																																				miRT
CYR61	1	2	PCC		PCC				PCC	PCC	PCC	PCC	PCC	PCC	PCC							PCC	PCC		PCC	PCC			PCC																			miRT
CYSLTR2		1																																											BTG
CYTIP	1	2	PCC		PCC				PCC	PCC			PCC	PCC
DAAM2	1																	PCC
DAB2		1
DACH1		2																				PCC	PCC		PCC	PCC			PCC													BTG
DACT1		2																																	PCC	PCC						BTG
DAG1		2																				PCC			PCC	PCC																BTG				BTG	BTG	miRT	BTG
DAGLA		1																																			BTG											BTG	BTG
DAPK1		2																																										BTG
DAZAP2		1																																											miRT
DAZL		1																																													BTG
DBF4		1																																														miRT	miRT
DBH		1
DCAF8		2																							PCC	PCC																	miRT
DCBLD2		1																																						miRT		miRT		BTG
DCTN5		1
DCUN1D4		1																																						BTG					miRT	BTG	BTG
DCUN1D5		1																																						miRT
DCX		1																																			BTG					BTG			BTG	BTG	BTG	BTG	BTG
DDAH1		2																							PCC																		miRT		BTG			miRT	miRT
DDHD2		2																																									miRT
DDR2		1																																	PCC	PCC							miRT
DDX17		1																				PCC			PCC	PCC
DDX50		1																																						miRT								miRT
DDX51		1																						PCC								PCC			PCC	PCC
DDX60		1																																								BTG
DEK	1	1	PCC						PCC																															miRT	miRT
DENND3	1																	PCC
DEPDC1B	1	1																																										BTG
DEPDC7	1	1																				PCC			PCC	PCC
DGAT1		1																																				miRT
DGCR11		1																																						miRT
DGCR9	1	2															PCC	PCC	PCC	PCC	PCC
DGKA		2																																								BTG
DGKB		1																																											BTG
DGKQ		1																																														BTG
DHCR24		1																																						miRT
DHX58		1							PCC
DIABLO		1																																			miRT									BTG	BTG
DIAPH2	1		PCC		PCC				PCC	PCC	PCC		PCC	PCC	PCC																						BTG									BTG	BTG
DIAPH3		1																																			BTG
DIO1	1	2			PCC									PCC
DIP2C		2																				PCC			PCC														BTG
DIRAS1		1																																											miRT
DISC1		1																																			miRT
DIXDC1		2																																						BTG	BTG	BTG
DKK3	1	1																			PCC											PCC			PCC	PCC	BTG
DLD		1																																															BTG
DLG5		1																																						miRT				BTG				BTG	BTG
DLGAP2		1																																				BTG											BTG
DLGAP5		1																																						miRT
DLL4	1	1																																											BTG			BTG	miRT
DMD	1	1																																			BTG					BTG	miRT					BTG	BTG
DMRT2	1	1																																								BTG
DMWD		1																																							BTG
DMXL1		1																							PCC																BTG			BTG
DMXL2		1																																														BTG	BTG
DNA2		1																																			miRT					BTG			BTG
DNAJA1		1																																														miRT
DNAJB1		1																																				miRT										miRT
DNAJB7		1																																												BTG	BTG
DNAJB9	1	2	PCC		PCC				PCC	PCC			PCC																								BTG			miRT		BTG			BTG
DNAJC2		1																																														miRT
DNAJC24		2																							PCC
DNAJC28		1																																			miRT				miRT
DNER		1
DNM1L		1																																									miRT
DNM3		1																																							BTG					BTG	BTG
DOC2A		2																																														BTG	BTG
DOCK10		2																																									miRT
DOCK11		1																																				BTG
DOCK4		1																																							BTG	BTG	miRT	BTG				BTG	BTG
DOK1		1																																	PCC	PCC
DOK2		2																																	PCC
DOK3		1
DOT1L		2																																			BTG								BTG	miRT	miRT
DPF1		1																														PCC			PCC	PCC										BTG	BTG
DPP4		1																							PCC																					BTG	BTG
DPP6	1	3								PCC												PCC			PCC	PCC
DPYD		1																																											miRT
DPYSL3		3																				PCC	PCC		PCC	PCC			PCC
DRD1		1																																												BTG	BTG
DROSHA		1																																														miRT
DSE		1																																	PCC								miRT
DST		1																				PCC			PCC	PCC											BTG			miRT				mirT				BTG
DTL		2																																						miRT								miRT
DTX3L		1																																			miRT						miRT
DTYMK		1																		PCC	PCC
DUSP1	1	3	PCC		PCC				PCC	PCC	PCC	PCC	PCC	PCC	PCC							PCC	PCC		PCC	PCC	PCC		PCC	PCC	PCC						miRT			miRT		BTG
DUSP10	1														PCC																												miRT
DUSP16		1																																			BTG			miRT
DUSP2	1	3	PCC		PCC				PCC	PCC	PCC	PCC	PCC	PCC	PCC																															miRT	miRT
DUSP4		1																																			BTG							mirT
DUSP5	1	1							PCC	PCC																																		mirT	miRT
DUSP6	2								PCC	PCC																															BTG
DUSP8	1	1							PCC	PCC																																	miRT
DUSP9		1																																			BTG
DYNC1I1		3																							PCC	PCC
DYNC1LI1		1																																														miRT
DYNLL1		1														PCC	PCC			PCC	PCC
DYNLT3	1	3																																														miRT	miRT
DYRK1A		1																																			BTG			miRT				mirT	BTG			miRT
DYRK2		3																						PCC								PCC			PCC	PCC						BTG
E2F1		1																																			miRT	miRT	miRT				miRT
E2F2		2																																			miRT						miRT	mirT
E2F3		1																																				BTG			BTG	BTG	miRT					BTG	miRT
E2F7		1																																				miRT						mirT	miRT	BTG	BTG	BTG	BTG
E2F8		1																																						miRT
EAF2		1																																						miRT
EBF3	1	1																																											BTG			BTG	BTG
ECE2	1															PCC	PCC			PCC	PCC
ECI2		2																																									miRT
EDA		1																																			BTG
EDAR	1																																												BTG			BTG
EDC3		1																																												miRT	miRT	miRT	miRT
EDN1		1																																			miRT
EDNRB		1																																														BTG	BTG
EEA1	1	1																																			BTG			miRT								BTG	BTG
EEF1A1		1																																										BTG				miRT	miRT
EEF1A2	1	1																																						miRT
EEF1G		1				PCC										PCC
EEPD1		1																																											BTG			BTG	BTG
EFEMP1		1																				PCC	PCC		PCC	PCC
EFHD2		1																																			miRT								miRT
EFNB2		1																																						miRT		BTG			BTG
EFR3A		1																																														BTG	BTG
EGF		3																				PCC			PCC
EGR1	1	3	PCC		PCC				PCC	PCC	PCC	PCC	PCC	PCC	PCC								PCC		PCC	PCC			PCC	PCC					PCC					miRT
EGR2	1	2	PCC						PCC	PCC				PCC																		PCC				PCC
EGR3	1	1	PCC						PCC	PCC				PCC																							miRT					BTG						BTG	BTG
EHBP1		2																							PCC																							BTG	BTG
EHBP1L1		1																																						miRT
EHD2		1																																												BTG	BTG
EHD3		3																																											BTG
EHD4		2																																				miRT
EHF		1																																										BTG
EIF2A		1																																											BTG				miRT
EIF2B1		1																																														miRT
EIF3J		1																																			BTG					BTG
EIF3M		1																							PCC
EIF4H		1																																				miRT
EIF5A2		1																																								BTG			miRT			BTG	BTG
EIF5B	1	1																																								BTG
ELAVL2		1																																				BTG			miRT	BTG		mirT	BTG			BTG	BTG
ELF2		1																																								BTG	BTG			BTG	BTG
ELF3	1	1	PCC						PCC	PCC
ELF4		2																																			BTG
ELF5		1																																						miRT
ELFN2		1																																											BTG
ELMO1	1	2																																									miRT		miRT
ELMOD1		1																																							BTG	BTG
ELN		3																																												BTG	BTG
ELOVL4	1	2							PCC	PCC				PCC											PCC												BTG						miRT			BTG	BTG		miRT
ELOVL5		1																																						miRT								miRT	miRT
ELOVL7		1																																				miRT					miRT
ELP4		2																				PCC	PCC		PCC	PCC
EMB		1																																				miRT		miRT
EMC6		1																				PCC	PCC		PCC	PCC
EMILIN1		1
EMILIN2		1																																			miRT
EML1		1																																						miRT								BTG	BTG
EMP1		2																																												miRT	miRT
EMP2		1																							PCC
EMP3		1																																	PCC	PCC
EMX2	1	2							PCC	PCC			PCC												PCC															miRT
EN2		1																																											miRT
ENC1		1																																						miRT				BTG	BTG
ENDOU	1																PCC																												miRT
ENPEP		3
ENPP4		2																				PCC			PCC	PCC														miRT								miRT	miRT
ENTPD1		1																																												miRT	miRT	miRT	miRT
ENTPD5		1																																														miRT
EOMES		1																														PCC			PCC	PCC
EP400		1																																										mirT
EPAS1	1																	PCC																										BTG
EPB41L2		1																																				miRT
EPB41L3		2																				PCC			PCC																			mirT
EPB41L4A		1																																											BTG
EPB41L4B		1																																										BTG			BTG	miRT
EPHA2		1																																							miRT			BTG
EPHA3		1																																			BTG									BTG	BTG
EPHA4		1																																			miRT	miRT				BTG	miRT		BTG
EPHA7		1																																							miRT			BTG
EPHB2	1	2																PCC		PCC	PCC																								BTG			BTG	BTG
EPHB3	1																																													BTG	BTG
EPHX2	1	1	PCC				PCC				PCC																																			miRT	miRT
EPS15		1																																										BTG		BTG
EPX	1																PCC			PCC	PCC
ERBB2IP		2																																							BTG	BTG
ERBB4		2																																								BTG		BTG				BTG
ERC1		1																																											miRT
ERC2		1																																							BTG			BTG				BTG	BTG
ERCC5		1																				PCC	PCC		PCC	PCC	PCC		PCC	PCC
ERCC6		1																																			BTG
ERCC6L		1																																						miRT
ERF		1																							PCC
ERFE	1	1																																						miRT
ERG		2																																											BTG			miRT	BTG
ERLIN2		1																																						miRT						BTG	BTG		miRT
ERO1B		1																				PCC			PCC	PCC
ERP44		1																				PCC	PCC		PCC	PCC	PCC		PCC	PCC													miRT					miRT
ERRFI1	1	2																																							BTG	BTG						BTG	BTG
ESF1	1	1																																															BTG
ESPL1		3																																			miRT	miRT
ESPN		1																																														BTG	BTG
ESR1		1																																						miRT				mirT		miRT
ESRRA		1																														PCC			PCC	PCC												miRT
ESRRG		1																				PCC	PCC		PCC	PCC												BTG			BTG	BTG		BTG				BTG	BTG
ESYT1		3																																														miRT	miRT
ETAA1	1	1							PCC
ETF1		1																																								BTG		mirT
ETNK2		1																																			BTG
ETS2		1																							PCC	PCC
ETV4	1	2																																	PCC												BTG
ETV6		1																																												BTG	BTG	miRT
EVI2A	1	2			PCC
EVI2B	1	1	PCC		PCC				PCC	PCC
EXOC1		1																							PCC	PCC
EXOSC2		1																																				miRT										miRT
EXOSC4		1																			PCC
EXPH5		3																							PCC	PCC											miRT
EYA2		1																																														miRT	BTG
EYA4	1																	PCC		PCC	PCC																								BTG
EZH2		1																																			miRT		miRT		miRT	miRT		mirT	miRT
F2R		2																				PCC			PCC	PCC											miRT
F3		3																				PCC			PCC	PCC
F5		3																				PCC	PCC		PCC	PCC			PCC
FA2H		1																																										BTG
FABP4	1	1														PCC
FADS2		3																		PCC	PCC
FAHD1		1																																				miRT										miRT
FAM102B		1																																												miRT	miRT
FAM105A		1																																			miRT
FAM109B		1																														PCC			PCC	PCC
FAM110B		1																																														BTG	BTG
FAM114A1		1																																						miRT
FAM120A		1																																										BTG
FAM129B		1																																														miRT
FAM131A		1																							PCC	PCC
FAM131B		2																																												BTG	BTG	BTG	BTG
FAM134B	1	2																				PCC			PCC	PCC
FAM135A		1																																			BTG
FAM153A		1																							PCC	PCC
FAM168A		3																																				miRT
FAM171A2		1																																			miRT
FAM184A		1																							PCC
FAM189A2		2																																						miRT
FAM199X		1																																						miRT
FAM19A5		1																																								BTG
FAM20B		2																				PCC			PCC	PCC														miRT			miRT	mirT
FAM26E	1
FAM46B		1
FAM49A		2																																														BTG	BTG
FAM50B		1																				PCC			PCC	PCC
FAM65A		1																				PCC			PCC	PCC
FAM69A		2																																											miRT
FAM78A		1																																	PCC										BTG
FAM83D		1																																						miRT
FAM84A		1																																										BTG
FAM89B		1																																	PCC
FAM8A1		1																																								BTG		BTG				miRT	miRT
FAM98A		3																							PCC																			BTG	BTG
FANCA		2																																										BTG
FANCL		2																				PCC			PCC	PCC																						miRT	miRT
FAP		1																																	PCC	PCC												BTG	BTG
FARP1		1																																			BTG
FARP2		2																							PCC	PCC
FAS		1																																									miRT		BTG
FASLG		2																																			BTG						miRT
FASTKD3		1																																								BTG
FAT1		1																							PCC	PCC
FAU		1				PCC										PCC
FBL		1														PCC	PCC				PCC
FBLN1		1																																														miRT
FBN1		1																						PCC								PCC			PCC	PCC				miRT						miRT	miRT	miRT
FBN2		1
FBXL2		1																																							BTG		miRT
FBXL7		2																				PCC	PCC		PCC	PCC	PCC		PCC	PCC
FBXO18	1							PCC
FBXO3		1																																						miRT			miRT
FBXO30		1																																			BTG	BTG							BTG
FBXO33		1																																					BTG			BTG			BTG
FBXO41		1
FBXO45		1																																														miRT	miRT
FBXO9		1																				PCC	PCC		PCC	PCC			PCC	PCC										miRT
FBXW7		1																																								BTG			miRT
FCHSD1		1																																												BTG	BTG
FCHSD2		3																																										BTG	miRT
FCRL1		1																																															BTG
FCRLB		1																																						miRT
FER		1																																										mirT
FERMT2		3																				PCC	PCC		PCC	PCC	PCC		PCC	PCC	PCC											BTG	miRT			BTG	BTG
FEZ2		1																																								BTG
FGA	1																																													miRT	miRT
FGD6		1																																														BTG	BTG
FGF1		3																				PCC			PCC	PCC																	BTG		BTG
FGF2		1																																						miRT
FGF7	1	1																																						miRT
FGF9		4																				PCC			PCC	PCC																		mirT
FGFRL1		1																																									miRT
FGG		1																																												miRT	miRT
FHL1		2																																								BTG
FHL2		1																																				miRT							miRT
FHL3		1																																				BTG
FIGNL2		1																																			BTG					BTG
FILIP1L	1								PCC																																		miRT
FJX1		1																																												miRT	miRT
FKBP3	1		PCC								PCC																																					BTG
FKBP5		1																																							BTG	miRT	miRT
FKTN		1																																										mirT
FLI1		1																																								BTG
FLJ31356	1	1	PCC		PCC				PCC	PCC	PCC	PCC	PCC									PCC	PCC		PCC	PCC
FLRT2		1																																	PCC	PCC									BTG
FLRT3		1																																											BTG
FLT1	1	2								PCC															PCC													BTG				BTG
FMN2	1	1	PCC		PCC				PCC	PCC				PCC
FMNL3		1																																			miRT									miRT	miRT
FMO1		2																																												BTG	BTG
FMO2	2																	PCC		PCC
FMO3	1	2																PCC																							BTG
FMO4		1																																			miRT
FMOD	2	3																														PCC			PCC	PCC							miRT
FN1		3																																								BTG			BTG
FNBP1		2																							PCC															miRT			miRT
FNBP1L		2																																				BTG		miRT
FNDC3B		1																																			BTG			miRT		BTG						miRT	BTG
FNDC4		1																														PCC			PCC	PCC
FNDC9		1																																			miRT
FOLR2		3																														PCC			PCC	PCC
FOS	1	1	PCC		PCC				PCC	PCC	PCC	PCC	PCC	PCC	PCC							PCC			PCC															miRT						miRT	miRT
FOSB	1	2	PCC		PCC				PCC	PCC	PCC	PCC	PCC	PCC	PCC																														BTG
FOXA1		1																																			miRT			miRT								miRT	miRT
FOXA2		1																																							miRT
FOXC1		2																				PCC			PCC	PCC															miRT	miRT
FOXD1		1																				PCC			PCC	PCC																						miRT	BTG
FOXF1	1	1																				PCC			PCC	PCC																BTG
FOXG1		1																																								BTG						miRT	miRT
FOXM1		1
FOXN2		1																																								BTG	miRT		miRT			miRT	miRT
FOXN3		1																																			BTG						miRT		BTG		BTG
FOXP2		1																																											BTG
FOXP3		1																																									miRT
FOXP4		1																																											miRT
FPGT		1																				PCC			PCC	PCC																		BTG
FPR1	1	1																																			miRT							mirT
FPR3		2
FRAS1		1																																			BTG									BTG	BTG
FRAT2		2																																										mirT			miRT
FRK	1		PCC						PCC	PCC																																				miRT	miRT	BTG	BTG
FRMD3		1																							PCC
FRMD6		1																																							BTG	BTG						BTG	BTG
FRMPD1		2																																														BTG	BTG
FRY		2																							PCC																BTG
FRZB	1	1																																														BTG
FSCN1		1																																								BTG				miRT	miRT	miRT
FSD2	1	1																PCC	PCC	PCC															PCC										miRT
FSTL1	1	2																																	PCC	PCC									miRT	BTG	BTG
FTL		1
FUT11		1																																						miRT	miRT
FUT2		1																																									miRT
FUT7	1	1																		PCC	PCC
FUT8		1																																										mirT
FXN		1																																			miRT											miRT
FYCO1		1																																														miRT	miRT
FYN		2																				PCC	PCC		PCC	PCC	PCC		PCC	PCC															BTG
FZD2		3																																				miRT
FZD5		1																																													miRT
FZD8		1																																							BTG
G3BP1		1																																														miRT
G3BP2		2																																							miRT			BTG
G6PC	1	1																																								BTG
GAB1		2																																												BTG	BTG	miRT	miRT
GAB2		2																							PCC															miRT
GABBR2		1																																			BTG			BTG		BTG
GABPB1		1																							PCC	PCC											miRT			miRT
GABRA2		1																																														miRT
GABRA4		1																																										BTG
GABRA5		1																																														BTG	BTG
GABRB1		1																																															BTG
GABRB2		1																																				BTG					BTG
GABRB3		1																																										BTG	BTG
GAD1		1																				PCC			PCC	PCC
GADD45B	1	2	PCC		PCC				PCC	PCC			PCC	PCC								PCC			PCC	PCC
GAL3ST1		1																																								BTG
GALC		2																				PCC	PCC		PCC	PCC	PCC		PCC	PCC							BTG
GALE		1																																			BTG
GALNT5		1																																											BTG
GAS1		2																							PCC	PCC																	miRT
GAS2		1																																								BTG							BTG
GAS5		1																																									miRT
GAS7		1																																			BTG			BTG						BTG	BTG
GAS8		1																																	PCC
GATA2		2																																								BTG			miRT
GATA4		1																																								BTG
GATA5		1																																														BTG	BTG
GATM		1																																			miRT			miRT								BTG	BTG
GBP2	1	2			PCC					PCC				PCC
GCC2	1								PCC																																				BTG
GCH1		1																				PCC			PCC	PCC														miRT					BTG
GCLC		1																																														miRT	miRT
GCNT2		1																																														BTG	BTG
GCNT4		1																																			BTG
GCSHP3		1																				PCC			PCC
GDF11	1	2															PCC	PCC	PCC	PCC	PCC											PCC			PCC	PCC
GDF15	1	1	PCC		PCC				PCC	PCC	PCC	PCC	PCC	PCC	PCC										PCC	PCC
GDF5		2																																									miRT
GEM	1		PCC		PCC				PCC	PCC				PCC																												BTG			BTG
GEMIN2		1																																							miRT
GFI1	1	1																																								BTG
GFPT2		1																																											BTG			BTG	BTG
GFRA1		2																																	PCC	PCC
GFRA2	1	3															PCC															PCC			PCC	PCC
GGPS1		1																																			miRT
GGT5	1	2																PCC																	PCC
GHR		3																																			BTG
GID4		1																																									miRT
GINM1		1																							PCC															miRT
GJA1	1	3																				PCC			PCC	PCC															miRT							BTG	BTG
GJC1		1																																			BTG				BTG	BTG
GK		1																																											BTG
GKAP1		1																				PCC			PCC	PCC
GLB1L3		1																																				miRT			BTG
GLDC		2																																														BTG	BTG
GLG1		1																																									miRT	mirT				miRT
GLI2		2
GLIPR1		2																																														miRT
GLIPR2		1																														PCC			PCC	PCC
GLIS1		1																							PCC
GLMN	1	2							PCC	PCC															PCC
GLRX		1																																							BTG							miRT
GLRX3		1																																												miRT	miRT	miRT
GLT8D1		1																				PCC	PCC		PCC	PCC
GLUL		2																							PCC	PCC											miRT
GM2A		1																																															BTG
GMDS		2																				PCC			PCC	PCC																		BTG
GMFB		1																							PCC	PCC															BTG	BTG		BTG		BTG	BTG	miRT
GNAI2		2																																														miRT	miRT
GNAI3		1																																								BTG
GNAL		1																																			BTG	miRT										miRT
GNAO1		2																																														BTG	BTG
GNAT2		1															PCC
GNB5		1																																								BTG			miRT
GNE		2																				PCC			PCC	PCC															BTG		miRT
GNG12		1																																											miRT	BTG	BTG
GNG2		1																																	PCC								BTG					miRT
GOLGA3	1																			PCC																		BTG						BTG
GOLGA4	1	1																																			miRT						miRT					BTG	BTG
GOLGA6L3	1	1	PCC						PCC	PCC
GOLGA6L5P	1	1	PCC						PCC	PCC	PCC		PCC
GOLGA8A		1																							PCC													miRT				BTG						BTG	BTG
GOLGB1		1																				PCC			PCC	PCC
GOLIM4		2																				PCC			PCC													miRT										miRT
GOLT1B	1		PCC		PCC				PCC	PCC																											BTG								BTG
GORASP2		1																																			miRT	miRT										BTG	BTG
GP1BA		2																																				miRT
GP5		1																																			miRT						miRT
GPAT3	1	1	PCC		PCC				PCC	PCC				PCC
GPC4		1																																						miRT			BTG	BTG
GPHN		1																																							BTG
GPNMB		2																				PCC			PCC	PCC
GPR125		1																																														BTG
GPR126		1																																											BTG
GPR161	1	2						PCC									PCC	PCC		PCC	PCC			PCC								PCC			PCC	PCC
GPR179	1							PCC									PCC	PCC	PCC	PCC	PCC
GPR183	1	1																																											miRT
GPR22		1																																						BTG
GPR26		1																							PCC												BTG
GPR3	1	2																																				BTG
GPR34	2									PCC
GPR37	1																																							miRT						BTG	BTG
GPR64		2																																									BTG
GPRC5A	1	3																							PCC																							miRT
GPSM2		1																																						miRT				BTG
GPT2		1																																											miRT			BTG	BTG
GPX7		1																																			BTG									BTG	BTG
GPX8		1																														PCC			PCC	PCC						miRT
GRAMD1C		1																				PCC			PCC
GREM1	1	2																																											miRT
GRHL3		1																	PCC																									BTG
GRIA2		1																																														BTG	BTG
GRIK2		3																																			BTG
GRIK4	1	1															PCC
GRIN2A		2																																						miRT
GRIP2		2																														PCC			PCC	PCC
GRK2		1																																										mirT
GRK3		1																																						miRT
GRK5		3																																														BTG	BTG
GRK6		1																																				miRT
GRK6P1	1	1																		PCC	PCC											PCC			PCC	PCC
GSK3B		2																																										mirT	miRT	miRT
GSTP1		1														PCC																			PCC
GTF2A2		2																				PCC	PCC		PCC	PCC			PCC
GTF2E1		1																																								BTG
GUCY1A3		2																														PCC			PCC	PCC
GUCY2C	1					PCC
GULP1		2																							PCC	PCC														miRT
GXYLT2		1																																	PCC	PCC							miRT
GYG1		1																							PCC	PCC
GYPC		1																																	PCC
GYS1		1																																											miRT
GZMA		2																																	PCC
GZMK		2																																	PCC	PCC
GZMM		1																																	PCC
H1F0		1																																			miRT
H2AFJ		1																				PCC			PCC	PCC
H2AFX		1
H3F3C		1																																				miRT							miRT
HACE1		2																				PCC	PCC		PCC	PCC																						BTG	BTG
HADH		1																																						miRT
HAGH		2
HAO1		1																																										BTG
HAPLN1		1																																									miRT		BTG
HAS2		1																														PCC			PCC	PCC	miRT							BTG
HAT1	1								PCC																																				miRT
HAUS3	1	1																				PCC			PCC	PCC														miRT
HBEGF	1	2																																						miRT					BTG	BTG	BTG	miRT
HBP1		1																																									BTG			BTG	BTG
HCN2		1																							PCC
HCN3		1																																						miRT
HCN4		1																																						miRT	BTG				BTG
HCRT	1	1					PCC				PCC
HDAC9		1																																											BTG			BTG	BTG
HEATR9	1	1						PCC									PCC	PCC		PCC	PCC			PCC								PCC			PCC	PCC
HECW1		1																																												miRT	miRT
HECW2		1																																														BTG	BTG
HEY2		1																							PCC	PCC																				BTG	BTG
HGF	1	1																PCC																							miRT			mirT
HHIP		1																																				miRT			miRT	miRT
HHIPL1	1	1																														PCC			PCC	PCC												miRT	miRT
HIP1		1																																											BTG
HIPK1		1																																							BTG	BTG		BTG		BTG	BTG	BTG	BTG
HIPK2		2																																										BTG	miRT
HIST1H1A	1	1															PCC			PCC	PCC																											miRT
HIST1H1D		1																																			miRT
HIST1H1E	1																																												miRT
HIST1H2BH	1	1
HIST1H2BJ		1
HIST1H2BK		2																																	PCC		miRT
HIST1H2BL		1
HIST1H2BO		1
HIST1H3A	1	1															PCC			PCC	PCC														PCC
HIST1H3B		1
HIST1H3E	1	1																			PCC
HIST1H3H		1
HIST1H3I		2																														PCC			PCC	PCC
HIST1H4B	1	1														PCC	PCC
HIST1H4D	1	2															PCC	PCC		PCC	PCC																miRT
HIST1H4F	1	1														PCC
HIST1H4J	1	2																																										mirT
HIST2H2AB	1															PCC					PCC
HIST2H2AC	1															PCC					PCC
HIST2H2BF		1																																			miRT
HIST2H3D	1	1																																	PCC
HIST2H4B		1																							PCC	PCC
HIST4H4	1	1														PCC				PCC	PCC																							mirT
HIVEP2		2																							PCC													BTG							BTG
HJURP		1																																						miRT
HK2		2																																			BTG
HLA-B		1																																														miRT
HLA-DRA		1																																											miRT
HMBOX1		1																																								BTG
HMCES		2																				PCC			PCC	PCC
HMCN1		1																																												BTG	BTG
HMGA1		2																																			miRT							mirT					miRT
HMGA2	1	1																																			miRT	miRT						mirT		miRT		miRT
HMGB3		1																																								BTG	miRT		BTG			BTG	BTG
HMGCS2	1	2																																	PCC	PCC
HMGN1		1																							PCC	PCC																			miRT
HMGN3		1																																												BTG	BTG
HMGN5	1	1							PCC	PCC
HN1		2																																	PCC
HNF1A		1
HNF1B		1																																						miRT
HNF4G		1																																												BTG	BTG	miRT
HNRNPA0		2																																										mirT
HNRNPA1	1	1	PCC		PCC				PCC	PCC																																						miRT
HNRNPA2B1		1																																															miRT
HNRNPA3		1																																								BTG						BTG
HNRNPC		1																							PCC																								miRT
HNRNPDL		1																																			miRT												miRT
HNRNPH3		1																																								BTG
HNRNPUL1	1																																				miRT							BTG		BTG	BTG
HOPX		2																																	PCC
HORMAD1		1																																														BTG	BTG
HOXA1		1																																			BTG	miRT										BTG	BTG
HOXA11		1																																														BTG	BTG
HOXB5		1																																							miRT	BTG			BTG
HOXC11		1																																			BTG								miRT
HOXC4		1																																			miRT	miRT						BTG
HOXC6		1																																											miRT
HOXD1		1																							PCC	PCC											BTG
HOXD11		1																																											miRT
HOXD13		1																																				miRT						BTG
HPCAL4		1																																												BTG	BTG
HPGD	1	2	PCC						PCC	PCC															PCC																		miRT	BTG
HPGDS		2																														PCC			PCC	PCC
HPS5		2																							PCC																	BTG	miRT
HPSE	1																																											mirT
HRH1		2																																						miRT
HS2ST1		1																																								BTG
HS3ST1		1																																								BTG						miRT
HS6ST1		1
HS6ST2	1	1	PCC	PCC	PCC		PCC				PCC				PCC																							BTG			BTG	BTG
HSD11B2		1
HSP90AA1	1	1																				PCC			PCC	PCC												miRT											miRT
HSP90AB1		1
HSPA12A		1																				PCC			PCC	PCC
HSPA1B	1	1								PCC																												miRT
HSPA2		2																				PCC			PCC	PCC		PCC												miRT
HSPA4L	1	1			PCC								PCC	PCC											PCC
HSPA5		1																																														miRT	BTG
HSPA6	1	1																																														miRT
HSPB11		1																							PCC
HSPB6		2
HSPD1		1																																										mirT
HSPE1	1	1							PCC	PCC
HTATSF1		1																																							BTG
HTR4		1																																			BTG
HTR7		1																																												BTG	BTG
HUWE1		1																																			miRT										miRT
HYAL1		3																						PCC								PCC			PCC	PCC
IARS		2																																			miRT							BTG
ICAM1	1																																										miRT
ICAM3		2																																						miRT
ICOS	1	1																																												BTG	BTG
ID1		2																																						miRT
ID2		1																																						miRT		BTG			BTG
ID3		1																																												miRT	miRT
ID4		1																																				miRT		miRT					miRT
IDH1		2																																														miRT	miRT
IDH2		1																																			BTG
IDH3G		1
IER2	1	1	PCC		PCC				PCC	PCC	PCC		PCC	PCC	PCC																																	BTG	miRT
IER5		1																																								BTG						miRT	miRT
IFI27L2		1														PCC
IFI30		1																																												BTG	BTG
IFITM2		1																																	PCC
IFNAR2		1																																														miRT	miRT
IFNB1		1																																										mirT
IFNG		2																																											miRT	miRT	BTG
IFRD1	1	1							PCC																PCC	PCC														miRT						miRT	miRT	miRT
IFRD2		1																																														miRT
IFT80		1																																			BTG
IGDCC4		1																																			miRT			miRT
IGF1		1																																				miRT						mirT	miRT	BTG	BTG
IGF1R		1																																			miRT			miRT			miRT					miRT
IGF2		2																																			miRT					miRT
IGF2BP1	1	1																																			miRT				miRT	miRT
IGFBP1	1	2																																													miRT
IGFBP2		2																																					miRT
IGFBP7		2																																	PCC	PCC
IGLL1		1																														PCC				PCC
IGSF1		2																																			BTG	miRT
IGSF11		2																																								BTG
IHH	1	3								PCC												PCC			PCC	PCC
IKBIP	1																																															miRT
IKBKE		1																																	PCC		BTG
IKZF1		1																																											BTG
IKZF3		1																																			miRT
IL10RB		2																																	PCC
IL11		1																																															miRT
IL16		3
IL18	1		PCC		PCC				PCC	PCC				PCC
IL1B	1									PCC																																	miRT
IL1R1		1																																						miRT
IL1RL1		2																																												BTG	BTG
IL21R		1																																														miRT	miRT
IL2RA		2
IL2RB		1
IL32		3																																												miRT
IL34		1
IL6	1																																				miRT							mirT
IL6ST		1																																						miRT
IL7		1																																						miRT								BTG
ILDR1		1
IMPA2		2																														PCC			PCC	PCC
IMPDH1		2																																												miRT	BTG
INHBB	1	1																																										BTG
INPP5D		2																														PCC			PCC	PCC
INSIG1	1	1																																						miRT						miRT	miRT
INSR		1																																			BTG								BTG
INTS12		1																																			miRT
IP6K3		1																																														miRT	miRT
IPCEF1		1																																				miRT
IPP		1																																									miRT
IQCB1		1																																			BTG	miRT										miRT	miRT
IQGAP2		3																				PCC			PCC	PCC											BTG
IRF4		1																																								BTG		mirT	BTG			BTG	BTG
IRS1		1																																					miRT			BTG			BTG			BTG	BTG
IRS2	1	1	PCC						PCC																												BTG				BTG							BTG	BTG
IRX4		1																																						miRT								BTG	BTG
IRX6	1	1																		PCC	PCC
ISLR		2																																	PCC
ISLR2		1																																												BTG	BTG
ITGA1	1																	PCC		PCC																						BTG
ITGA3		2																							PCC												miRT			miRT
ITGA4		1																																															miRT
ITGA5		1																																										mirT	BTG			miRT	BTG
ITGA9	1	1																		PCC
ITGAV		1																																						miRT	BTG
ITGB3		2																																			miRT			miRT	BTG							miRT	miRT
ITGB4		2																																														miRT
ITGB5		2																							PCC
ITGB8		1																																			BTG	BTG					miRT	BTG	BTG
ITGBL1		2																																	PCC
ITK		2																																									miRT
ITM2C		1																																	PCC	PCC
ITPK1		1																																														BTG	BTG
ITPR2		1																																								BTG
ITPRIP	1																																															miRT
ITPRIPL1	1	1																														PCC			PCC	PCC
ITPRIPL2		2																																														miRT
JADE1		1																																						miRT			miRT
JADE3		1																																		PCC							miRT					miRT	miRT
JAKMIP2		1																																										BTG				BTG	BTG
JAML		1																																	PCC
JARID2		1																																				BTG								BTG	BTG	BTG	BTG
JAZF1		1																																			miRT				BTG	BTG			BTG
JOSD1		1																																												BTG	BTG	miRT	miRT
JPH1		1																																									miRT		BTG
JUN	1	1	PCC		PCC				PCC	PCC	PCC	PCC	PCC	PCC	PCC																										BTG	BTG					miRT	miRT
JUNB	1	1	PCC		PCC				PCC	PCC	PCC	PCC	PCC	PCC	PCC																																	BTG	BTG
KALRN		2																																										BTG
KANK1		2																							PCC	PCC												miRT				BTG
KAT2B		1																				PCC			PCC	PCC														miRT
KAZALD1	1	2															PCC			PCC	PCC
KBTBD11		3																				PCC	PCC		PCC	PCC														miRT		BTG
KCNA1		1																																				BTG					BTG		BTG
KCNA3		1																																									BTG
KCNA5		1
KCNA6		1																																				BTG							BTG
KCNC3		3																																						miRT
KCNC4		2																														PCC				PCC
KCND2		1																																								BTG
KCNG3		1																				PCC	PCC		PCC	PCC
KCNH7	1	1																																										BTG
KCNIP4		1																																							BTG
KCNJ3		2																																														BTG	BTG
KCNJ8		2																														PCC			PCC	PCC
KCNK1		1																																										BTG
KCNK2		1																																								BTG			BTG
KCNK3	1																PCC
KCNMB1		1																																								BTG
KCNN3		2																																														miRT
KCNN4		1																																														miRT
KCNQ3		1																																						miRT
KCNS1	1	2																																	PCC	PCC					BTG
KCTD16		1																																				BTG
KCTD17		1																																			BTG	BTG
KCTD3		1																																							BTG					BTG	BTG	BTG	miRT
KCTD8		2																																								BTG						BTG	BTG
KCTD9		1																																														BTG
KDM4A		1																							PCC	PCC
KDM6B	1	1																																			miRT									miRT	miRT
KDR		2																																								BTG
KHDRBS3		1																																						miRT
KIAA0101		1																																								BTG
KIAA0247		2																				PCC			PCC	PCC
KIAA0355		1																																								BTG				BTG	BTG	BTG	BTG
KIAA0368		1
KIAA0391		1																																			miRT
KIAA0895		3																				PCC			PCC	PCC																BTG					miRT
KIAA0930		1																																	PCC	PCC	miRT
KIAA1024		1																																										BTG		BTG
KIAA1549		1																							PCC																miRT						miRT
KIAA1737		1																																										BTG	BTG
KIAA1841		1																				PCC			PCC	PCC														miRT
KIF11		1																																														miRT	miRT
KIF1B		1																																										BTG		miRT
KIF20A	1	1															PCC																		PCC	PCC				miRT
KIF20B	1																																							miRT
KIF21B		1																																			BTG
KIF26B		1																																												BTG	BTG
KIF27		1																																			miRT							BTG
KIF5B		3																																						miRT								miRT	miRT
KIFAP3		1																																									miRT
KIN		2																																										BTG
KIRREL		2																																												BTG	BTG
KL		1																																				BTG
KLF10	1	3							PCC	PCC																														miRT	miRT	BTG		BTG				miRT	miRT
KLF11		1																																				BTG			miRT	BTG				BTG	BTG	BTG	BTG
KLF12		2																																							miRT	BTG			BTG	BTG	BTG	BTG	BTG
KLF4	1	1							PCC	PCC				PCC																								BTG				BTG		BTG		BTG	miRT
KLF5	1																																										miRT
KLF6	1	1							PCC
KLF7		1																				PCC	PCC		PCC	PCC			PCC
KLF9	1	3																				PCC			PCC	PCC											BTG					BTG	miRT					miRT	BTG
KLHDC3		1																																											miRT	miRT	miRT
KLHL13		1																																			BTG
KLHL15		1																				PCC	PCC		PCC	PCC														miRT			miRT	mirT	miRT				miRT
KLHL25		1																																												BTG	BTG
KLHL3		2																				PCC			PCC	PCC																BTG
KLHL31		1																																			BTG								BTG
KLHL6	1	1								PCC																											BTG	miRT
KLHL9		1																				PCC			PCC	PCC
KLK6		3																				PCC			PCC	PCC
KLK7		3																							PCC	PCC																BTG
KLRD1	1									PCC
KMT2D		1																																			miRT								miRT				miRT
KMT5C	1		PCC						PCC	PCC	PCC		PCC	PCC																																	miRT
KNG1		2																							PCC
KNL1		1																																						miRT			miRT
KPNA1		1																																			BTG									BTG		miRT
KRR1		1																																								BTG
KRT7		2																																														miRT
KRT80		2																																								BTG
KRT85		1																																														miRT
KRTAP5-8	1	2
KRTAP9-3	1																	PCC
KYAT3		1																																						miRT
L2HGDH		1																																					miRT	miRT	BTG
LAIR1		2																																	PCC
LAMA2	1	1																																												miRT	BTG
LAMA4		2																														PCC			PCC	PCC
LAMC1		1																																				miRT				BTG				miRT	miRT
LAMC2		1																																												miRT	miRT
LANCL1		1																																				BTG			BTG		BTG
LARGE		2																				PCC			PCC	PCC																						BTG	BTG
LARP1B		1																																						miRT
LAT2		1																																							BTG
LBH		1																																			BTG								BTG
LBR		1																																							BTG	BTG			miRT
LCK		3																																	PCC
LCN1		1																														PCC			PCC	PCC
LCNL1	1	1							PCC
LCP1		3																																								BTG						miRT	miRT
LCP2		2																																							BTG
LDHA		1																																								miRT
LDLR	1	2																																											miRT			miRT	miRT
LDLRAD3		1																																								BTG
LEAP2		1																																						miRT
LEF1		1																																										BTG
LENG9		1																																	PCC	PCC
LEP	1	1																																												BTG	BTG
LEPREL1		1																				PCC	PCC		PCC	PCC
LEPROT		2																							PCC	PCC
LFNG		2																																								BTG			miRT
LGALS1		1																																	PCC
LGALS16	1				PCC								PCC	PCC	PCC
LGALS8		2																				PCC	PCC		PCC	PCC	PCC		PCC	PCC
LGMN		2																																						miRT
LGR4		1																																			BTG							BTG	BTG
LHFP		3																																							BTG	BTG			BTG
LHFPL2		2																																			miRT											miRT	miRT
LHX6		1																																							BTG
LIF	1	1																																										mirT	BTG	BTG	BTG
LIG4		2																							PCC
LILRA2		1																																				miRT
LILRB3	1	2							PCC
LILRB4		1																																			miRT
LIMCH1		1																																						miRT			miRT					miRT
LIMD2		1																																	PCC	PCC	miRT
LIMK1		2																																											BTG
LIN9	1								PCC						PCC																									miRT									miRT
LINC00092	1	1															PCC			PCC
LINC00484		1																				PCC			PCC	PCC
LINC00645		1																				PCC			PCC
LINC00970		1																							PCC
LINC01108		1																							PCC
LINC01140		1																																	PCC
LINC01278		1																							PCC
LINC01279		1																																	PCC
LINC01426	1	1																																	PCC
LINC01473	1	1																				PCC	PCC		PCC	PCC			PCC
LINC01931		1																							PCC
LITAF		1																																											miRT
LLPH		1																																															miRT
LMBRD1		1																				PCC			PCC	PCC
LMBRD2		1																				PCC			PCC	PCC
LMNB1		1																																						miRT		miRT						miRT
LMO3		1																																							BTG
LMOD1	1																			PCC
LMX1B		2																																	PCC
LOC100128059		1																							PCC
LOC100129316		2																				PCC			PCC	PCC
LOC100192426	1	1																				PCC			PCC	PCC
LOC100499489		2																																	PCC
LOC100505658	1	1							PCC																PCC
LOC101060026	1		PCC	PCC			PCC				PCC
LOC101926962	1	1	PCC		PCC				PCC	PCC				PCC								PCC	PCC		PCC	PCC
LOC101927472	1	1	PCC						PCC	PCC			PCC												PCC
LOC101927557		1																				PCC			PCC	PCC
LOC101927751		1																																	PCC
LOC101928143	1																PCC	PCC	PCC	PCC	PCC
LOC103344931		2																				PCC			PCC	PCC
LOC105370526	1	1							PCC	PCC
LOC105375787	1	1	PCC						PCC	PCC				PCC								PCC	PCC		PCC	PCC
LOC221946	1	1							PCC	PCC
LOC284454	1	1							PCC
LOC400692		1																				PCC			PCC	PCC
LOC440028	2	1				PCC														PCC
LOC440233		1																														PCC			PCC	PCC
LOC648987		2																														PCC			PCC	PCC
LOC728392		2																				PCC			PCC	PCC
LOC729683		1																																	PCC
LONRF1		1																																											miRT			BTG	BTG
LOX		3																				PCC	PCC		PCC	PCC	PCC		PCC	PCC												miRT				miRT	miRT	miRT
LOXL1		3																																	PCC						BTG
LOXL2		1																																						miRT				mirT		miRT
LOXL3		1																																			BTG
LOXL4		1																																			BTG									miRT	BTG
LPA	1	1	PCC	PCC	PCC		PCC				PCC				PCC																												BTG
LPAR1	1	2																																	PCC	PCC						BTG		BTG
LPAR4		1																																						BTG
LPCAT1		1																																											miRT			miRT	miRT
LPHN1		1																																				BTG
LPHN3		1																																						BTG								BTG	BTG
LPL	1	3	PCC	PCC			PCC				PCC														PCC																					BTG	BTG
LPPR4		1																																								BTG						BTG	BTG
LRCH3		1																							PCC
LRIG1		1																																			BTG			miRT		BTG
LRP1		1																																								BTG
LRP1B		1																																								BTG
LRP4		2																																								BTG
LRP8		1																																						miRT
LRRC17		1																																			BTG											BTG	BTG
LRRC19	1	1							PCC	PCC												PCC			PCC																			BTG
LRRC2		2																							PCC																			BTG
LRRC40		2																				PCC	PCC		PCC	PCC			PCC
LRRC48		1
LRRC6	1				PCC								PCC	PCC
LRRCC1	1	1																																						miRT
LRRFIP1		1																																			BTG			miRT			miRT					miRT
LRRTM2		2																							PCC																							BTG	BTG
LSM12		1																																										BTG	BTG			miRT
LSMEM1	1	1																							PCC	PCC
LSS		1																																				miRT										miRT
LTBP1	1	1																																							BTG			BTG
LTN1		1																																														miRT
LUM		2																														PCC			PCC	PCC							BTG
LY9		1																																							BTG
LYN		1																																			miRT												BTG
LYPD6		1																																				miRT		miRT
LYPLAL1		1																																														miRT	miRT
LYSMD2		1																																														BTG
LYST		1																																										mirT					BTG
LYZL1	1	1															PCC	PCC		PCC	PCC
M1AP	1	1																																	PCC	PCC
M6PR		1																																								miRT
MACC1	1	1																PCC																							miRT				miRT
MACF1		1																																						miRT
MAF		1																																							BTG
MAFB		1																																												BTG	BTG
MAFF	1	2							PCC	PCC
MAFG		1																																												BTG	BTG
MAGEA12		1																																			miRT
MAGI2		3																				PCC	PCC		PCC	PCC			PCC																BTG			BTG	BTG
MALAT1	1	1																																							miRT	miRT
MAMDC2	1																																									BTG
MAN2A2		2																																						miRT
MAN2B1		3																																														miRT
MANEA		1																																											miRT
MANF		1																			PCC																			miRT
MAP1A		1																																										BTG
MAP1B	1	3																PCC				PCC			PCC	PCC		PCC																mirT	miRT
MAP3K1		1																																			miRT			miRT			miRT
MAP3K13	1								PCC
MAP3K14		1																																											BTG
MAP3K15		1																																														BTG	BTG
MAP3K5		1																																														BTG	BTG
MAP4K3		2																																			BTG					BTG
MAP4K4		1																																			miRT					BTG				BTG	BTG	BTG	BTG
MAP6D1	1																PCC	PCC		PCC	PCC																			miRT
MAP9		1																																										BTG
MAPK11		1																																			miRT
MAPK13		2																																	PCC	PCC
MAPK1IP1L		1																				PCC	PCC		PCC	PCC			PCC	PCC												BTG
MAPK8IP3		1																																											BTG
MAPKBP1		1																																				BTG								miRT	miRT
2001-03-01	1	2																																									miRT
2003-03-01		1																																															miRT
2006-03-01		1																																							miRT	miRT
MARCKS		2																																								BTG	miRT		BTG			BTG	BTG
MARCKSL1		1																																			miRT											miRT	miRT
MAT1A		1																																												BTG	BTG
MATN2	1																																										BTG
MAZ		1																														PCC			PCC	PCC									miRT	miRT	miRT
MB21D1		1																																	PCC
MBD6	1																																															BTG	BTG
MBLAC1	1																PCC			PCC	PCC
MCF2		1																																														BTG	BTG
MCF2L2		1																																			miRT
MCL1	1	1							PCC																																miRT			mirT		miRT	miRT		miRT
MCM6		2																							PCC															miRT
MCM7		1																														PCC			PCC	PCC
MCM9		2																																						miRT
MCOLN3		1																																							BTG
MDFI	1	1																			PCC											PCC			PCC	PCC	BTG								BTG
MDFIC		3																																							BTG
MDK		1																														PCC			PCC	PCC
MDM2		1																																						miRT				mirT		miRT	miRT
MECP2		1																																			BTG			BTG	BTG			BTG				miRT	BTG
MED13	1																																								miRT	BTG		BTG	miRT				miRT
MED4		1																																										BTG
MED9		1																																									miRT
MEGF11		1																																							BTG
MEGF9		2																																							BTG		miRT						BTG
MEIS2		2																																			BTG			miRT					BTG			BTG	BTG
MEIS3		1																																			BTG
MEIS3P1		1																																			miRT
MELTF	1																																							miRT
MEP1B		2																							PCC
MEST		1																																								BTG				BTG	BTG
METTL7A		1																																				miRT			miRT	miRT
MEX3B		2																																						miRT		BTG		BTG		BTG	BTG	BTG	BTG
MFAP2	1	2																																												BTG	BTG
MFAP4	1	3	PCC		PCC																											PCC			PCC	PCC
MFAP5	1	2																																								BTG
MFGE8		2
MFHAS1		1																																										mirT	BTG			BTG	BTG
MFNG		3																							PCC	PCC									PCC	PCC
MFSD11		1																				PCC			PCC	PCC																						BTG	BTG
MFSD2B	1	2																			PCC
MFSD6L	1							PCC									PCC	PCC		PCC	PCC
MGAT4A		1																																			BTG						miRT	BTG		BTG
MGAT5		2																				PCC			PCC	PCC
MGP		1																																	PCC
MICAL1		1																																														BTG	BTG
MIDN	1																																				miRT
MINPP1		2																																															BTG
MIR126	1	1																			PCC
MIR23B	1	1															PCC			PCC	PCC
MIR27B	1	1						PCC									PCC	PCC		PCC	PCC											PCC			PCC	PCC
MIR3189	1	1	PCC						PCC	PCC				PCC											PCC
MIR324	1	1							PCC
MIR554	1	1																							PCC
MIR5699		1																							PCC
MIR647	1	1								PCC
MIR6723	1	1																				PCC	PCC		PCC	PCC
MIR6883	1	1								PCC												PCC			PCC	PCC
MIS12		1																																				miRT		miRT
MITF		1																																								BTG		BTG	BTG
MKI67		1																																						miRT						miRT
MKLN1		1																																							BTG	BTG			miRT
MLANA		1																																							BTG			BTG
MLF1		1																																												BTG	BTG
MLH1		1																																														miRT
MLLT4		1																																			BTG
MMD		1																																								BTG			BTG			BTG	BTG
MME		3																				PCC			PCC	PCC																		BTG
MMP11		1																																			BTG
MMP13		1																																											miRT
MMP14		2																																				miRT						BTG
MMP2		1																																									miRT			miRT	miRT
MMP25		1
MMP7	1	3																																					miRT
MMP8		1																																													BTG
MMP9	1	1																																									miRT			miRT
MMRN1		2																														PCC			PCC	PCC
MN1		1
MNDA	1	1	PCC		PCC				PCC	PCC			PCC	PCC
MNS1	1	2							PCC																															miRT
MNT	1	1								PCC																											BTG								BTG			BTG	BTG
MOAP1		1																																						miRT			miRT
MOB1B		1																				PCC	PCC		PCC	PCC			PCC	PCC
MOBP		1																																												BTG
MOCS1		1
MOGAT1		1																																														miRT	miRT
MORC3		1																																									miRT					miRT
MOXD1	1	2																																	PCC	PCC							miRT
MPDU1		1																																														miRT
MPP5		3																				PCC	PCC		PCC	PCC	PCC		PCC	PCC										miRT		BTG	miRT
MPZL1		2																																						miRT
MRAS		2																														PCC			PCC	PCC				miRT				BTG
MRC1		3																																											miRT
MRC2		1																																				miRT
MREG		1																																										BTG
MRO		1																																														miRT	miRT
MRPL12		1																			PCC																miRT
MRS2		1																																			miRT
MS4A6A		2																						PCC								PCC			PCC	PCC
MS4A7		1																																											BTG
MSC		1																														PCC			PCC	PCC
MSMO1	1	1	PCC						PCC	PCC	PCC		PCC	PCC								PCC			PCC	PCC
MSTN		1																																											BTG	BTG	BTG
MT1F		1																																						miRT
MT1X		1																																						miRT
MTDH		1																							PCC	PCC														miRT		miRT		mirT				miRT	miRT
MTERF3		1																																						miRT
MTHFD2		2																																													miRT	miRT
MTHFR		1
MTMR3		1																																				BTG
MTMR9		1																																						miRT		BTG	miRT
MTRF1		1																																										mirT
MTRNR2L7		1																																				miRT
MTSS1		1																																						miRT	BTG
MTTP		2																																														BTG	miRT
MTX2		1																							PCC																			BTG
MUC1	1	1								PCC																																	miRT
MUC13		1
MUC7		1																																											BTG	BTG
MUM1L1		2																																										BTG
MUSTN1		1																							PCC
MXD1	1									PCC																											miRT									miRT	miRT
MXRA5		1																																															BTG
MXRA7		2																							PCC	PCC
MXRA8		2																							PCC
MYB		1																																						miRT	miRT	BTG
MYBL1	1	1							PCC	PCC																												BTG			BTG
MYBL2		1																																												BTG	BTG	miRT	miRT
MYBPC2	1	1																																							BTG
MYC	1	1																														PCC			PCC	PCC	miRT						miRT	mirT		miRT		miRT	miRT
MYCN		1																																			BTG					BTG				miRT	miRT
MYD88		2																																	PCC								miRT
MYEF2		1																																				miRT					miRT
MYH7	1	1															PCC				PCC
MYH9		2																							PCC	PCC																						BTG	BTG
MYL6		1																																												BTG
MYL6B		1				PCC
MYL9		2																							PCC
MYLIP		1																																														miRT	miRT
MYLK		2																							PCC																	BTG
MYO16		1																																	PCC	PCC
MYO1B		2																							PCC	PCC
MYO1C		1																																											miRT
MYO1D		2
MYO1F		1																																			BTG								miRT
MYO1G		2																							PCC	PCC
MYO1H	1	1															PCC			PCC	PCC											PCC			PCC	PCC
MYO5A		1																																							BTG							BTG	BTG
MYO5C		1
MYO9A		1																																			miRT						miRT		miRT
MYO9B		2																														PCC			PCC	PCC
MYOZ2		1																				PCC			PCC	PCC																						BTG
MYOZ3	1																																											mirT
MYRIP		1																																			BTG				BTG
NAB1		1																																			BTG			miRT		BTG		BTG
NACC2		2																																				miRT										miRT	miRT
NAGK		1																																	PCC	PCC
NAMPT	1	1							PCC																																BTG			mirT
NANOS1	1	1															PCC	PCC		PCC	PCC																					BTG
NAP1L2		2																				PCC			PCC	PCC															BTG
NAP1L3		1																																											BTG	BTG	BTG
NAPSB		1																																	PCC
NAT8L	1	1																																			miRT								BTG
NAV1		1																																											BTG	BTG	BTG	BTG	BTG
NAV3		1																																								BTG	miRT			BTG	BTG	BTG	BTG
NBEA		1																																									miRT
NBN		1																																						miRT
NCAM1		2																																											BTG			miRT	BTG
NCAM2		1																																									miRT
NCAPH		2																																						miRT
NCBP1		1																																			miRT			miRT
NCCRP1		2																							PCC
NCEH1		1																																						miRT								miRT
NCF2		2																																	PCC
NCF4		2																																	PCC	PCC
NCKAP1		1																																														miRT
NCMAP		1																																														miRT
NCOA1		1																																			BTG
NCOA6		1																																				BTG
NCOA7		1																																								BTG			BTG
NDFIP2		1																																						miRT	BTG			BTG
NDN		3																							PCC										PCC	PCC						BTG
NDNF	2	2	PCC									PCC
NDRG1		2																							PCC
NDUFAF1	1							PCC									PCC																															miRT
NDUFAF4	1												PCC
NEAT1	1		PCC						PCC	PCC
NEBL		3																				PCC			PCC
NECAB1	1	1	PCC		PCC				PCC						PCC																													BTG	BTG
NECAB3		1																																		PCC
NECAP1		1																																											miRT			BTG	BTG
NECAP2		1																														PCC			PCC	PCC
NEDD4		1																																											BTG			BTG	miRT
NEDD4L		1																				PCC			PCC	PCC																BTG						miRT	BTG
NEDD9		2																																												miRT	miRT		miRT
NEFL	1																																															BTG	BTG
NEGR1	1																																									BTG	BTG			BTG		BTG	BTG
NEK11		1																																									BTG
NEK3		1																																			BTG
NEK6		1																																				BTG						BTG	BTG
NEK7		2																							PCC													miRT
NEK9		1																																						miRT
NEO1		1																																											BTG
NEURL1B		1																																											miRT
NEXN	1							PCC
NFASC		2																							PCC	PCC												BTG			BTG	BTG			BTG
NFAT5		1																																				BTG					miRT			BTG	BTG	miRT	miRT
NFATC2		2																																				miRT
NFATC3		2																							PCC																							miRT
NFATC4		2																																												BTG	BTG
NFE2L1		2																																															miRT
NFE2L2		2																																											miRT
NFE2L3		2																				PCC			PCC	PCC																		BTG
NFIX		1																																				BTG								BTG	BTG
NFKBIA		1																																					miRT
NFKBID	1		PCC		PCC				PCC	PCC				PCC																															BTG
NFKBIZ	1	1							PCC																															miRT		BTG
NFYB		1																																															miRT
NGEF		1																																								BTG
NGFR		2																																											BTG
NHLH2		1																																											BTG			BTG	BTG
NHLRC1	1	1															PCC			PCC	PCC
NHLRC2		1																																			miRT
NID1	1	1				PCC																																		miRT				BTG		miRT
NID2		2																																			miRT									BTG	BTG	BTG	BTG
NIN		1																																						miRT		BTG	miRT					miRT
NINJ1		1																																											miRT
NIPAL4		1																																	PCC	PCC
NKPD1	1	1															PCC		PCC
NKX2-2		1																																														BTG	BTG
NKX2-3	1		PCC								PCC	PCC
NKX2-5		1																																										mirT
NLGN1		1																																														BTG	BTG
NLGN3		1																																												BTG	BTG
NLGN4X		2																																								BTG
NLK		1																																			BTG			miRT				BTG	miRT
NLN		1																																											miRT
NME3		1																																	PCC
NME4	1																																				miRT
NMT1		1
NMU		1																																						miRT
NNT		1																																												miRT
NOD2		1																																				miRT		miRT
NOL4	1	1															PCC																											BTG	BTG
NOP16		1																																				miRT
NOP2		1																																				miRT
NOS1AP		1																							PCC
NOS2		2																																										mirT
NOTCH2		3																																							BTG					miRT
NOV		1																																														BTG
NPHS1		3																				PCC	PCC		PCC	PCC			PCC
NPIPB11		1																				PCC	PCC		PCC	PCC			PCC	PCC
NPM3	1	1															PCC			PCC	PCC
NPR1		1
NPR3		2																																														miRT
NPTN		2																																									BTG		BTG			miRT
NPTX1	1	1								PCC																											miRT	miRT				BTG			miRT
NPTXR		1																																						miRT
NPY1R	1																	PCC
NQO2		1																																												BTG
NR0B2	1	1																				PCC			PCC	PCC
NR1H4		1																																						miRT
NR2F2		1																																											miRT			BTG	BTG
NR3C2		1																							PCC																							BTG	BTG
NR4A1	1	1	PCC		PCC				PCC	PCC	PCC	PCC	PCC	PCC	PCC							PCC	PCC		PCC	PCC	PCC	PCC	PCC	PCC	PCC
NR4A2	1	2	PCC		PCC				PCC	PCC	PCC	PCC	PCC	PCC	PCC							PCC	PCC		PCC	PCC	PCC	PCC	PCC	PCC	PCC																	BTG	BTG
NR4A3	1	1	PCC		PCC				PCC	PCC	PCC	PCC	PCC	PCC	PCC							PCC	PCC		PCC	PCC				PCC								BTG
NR5A2		1																																				BTG				BTG			BTG			BTG	BTG
NRARP	1	1																																			BTG
NRGN		1																																			BTG
NRIP1		1																																						BTG		BTG		BTG	BTG			BTG	BTG
NRIP2		1																				PCC			PCC	PCC
NRK		1																																			BTG								BTG			BTG	BTG
NRP1		1																																							BTG			mirT				BTG	BTG
NRP2		1																																				BTG			BTG	BTG			BTG			BTG	BTG
NRSN1		1																																												BTG	BTG
NRTN		1																																			BTG
NRXN1	1	2							PCC																																				BTG
NSFL1C		1
NT5C3A	1		PCC						PCC	PCC																																						miRT
NT5DC1		1																																				miRT
NT5E		1																																														miRT	BTG
NT5M	1							PCC																																miRT
NTNG1		3																							PCC	PCC
NTRK3		1																																						miRT
NUAK1		1																																										mirT				BTG	BTG
NUCB1		1																																														miRT
NUCB2	1	2							PCC																												miRT			miRT
NUDT12		1																																							BTG
NUDT4		1																																			miRT	miRT				BTG
NUFIP1		1																																						miRT
NUGGC		1																							PCC
NUMBL		1																																			BTG
NUP37		1																																				miRT
NUP93		1																																											miRT
NUSAP1	1		PCC		PCC				PCC	PCC		PCC	PCC	PCC
NXN		3
NXT2		1																																			BTG								BTG
ODC1		1																																						miRT
OGDH		1																																														miRT
OGFRL1		1																																						miRT
OLFM1		1																																	PCC						BTG
OLFM3		1																																									BTG
OLFML2A		1																																														miRT
OLFML3	1	1																																	PCC	PCC
OLIG1		2
OLIG2		1																							PCC
OLR1	1	1																																			BTG						miRT		miRT
OMG		2																																														BTG	BTG
OPA3		1																																			miRT	miRT			BTG
OPRL1		1																																			miRT
OPRM1		1																																			BTG
OPTN		1																							PCC
OR3A4P		1																				PCC	PCC		PCC	PCC
ORAI2		2																																			miRT	miRT
ORC1		2																																				miRT		miRT
OSBPL6		1																																						miRT
OSBPL9		1																				PCC			PCC	PCC
OSCAR	1	1							PCC					PCC
OSM	1	1	PCC		PCC				PCC	PCC	PCC	PCC	PCC	PCC	PCC
OSMR		2																																			BTG
OTUB2	1	1															PCC																							miRT
OTUD1		1																																						miRT			miRT	mirT
OTUD4		1																																								BTG		mirT	miRT	miRT	miRT	miRT	miRT
OXTR	1																																										miRT			BTG	BTG
P4HA1		1																																										BTG				BTG	BTG
P4HA2		1																																														miRT	BTG
[truncated: 1,482 more rows]
[truncated: 5 more columns]
